# Supplementary material for: Bacterial succession along a sediment porewater gradient at Lake Neusiedl in Austria
Source: Sci Data. 2019 Aug 30;6:163. doi: 10.1038/s41597-019-0172-9 (PMC6717209; doi:10.1038/s41597-019-0172-9)
Supplement: Supplementary file 1 — Download metadata file [file 41597_2019_172_MOESM1_ESM.zip]

Archive with 3 entries (3 files):
- a_Daniel198A_DNA.txt
- s_Daniel198A_study.txt
- i_Investigation.txt
