# Supplementary material for: Bacterial succession along a sediment porewater gradient at Lake Neusiedl in Austria
Source: Sci Data. 2019 Aug 30;6:163. doi: 10.1038/s41597-019-0172-9 (PMC6717209; doi:10.1038/s41597-019-0172-9)
Supplement: Supplementary file 1 — Download metadata file [file 41597_2019_172_MOESM1_ESM.zip › a_Daniel198A_DNA.txt]

Sample Name	Protocol REF	Parameter Value[instrument]	Parameter Value[manufacturer]	Assay Name	Raw Data File	Comment[Data Repository]	Comment[Data Record Accession]	Comment[Data Record URI]	Protocol REF	Parameter Value[instrument]	Parameter Value[manufacturer]	Derived Data File	Comment[Data Repository]	Comment[Data Record Accession]	Comment[Data Record URI]	Protocol REF	Parameter Value[instrument]	Parameter Value[manufacturer]	Derived Data File	Comment[Data Repository]	Comment[Data Record Accession]	Comment[Data Record URI]	Protocol REF	Parameter Value[instrument]	Parameter Value[manufacturer]	Derived Data File	Comment[Data Repository]	Comment[Data Record Accession]	Comment[Data Record URI]	Protocol REF	Derived Data File	Comment[Data Repository]	Comment[Data Record Accession]	Comment[Data Record URI]
RN17_K01_DNA_Bac_1a	Bioinformatic processing of 16S rRNA gene amplicons	MiSeq	Illumina	RN17_K1_DNA_Bac_1a	SRX5083677	NCBI Sequence Read Archive	SRP171602	https://identifiers.org/ncbi/insdc.sra:SRP171602	Bioinformatic processing of 16S rRNA gene amplicons			16S rRNA gene sequence processing statistics and BioSample accession numbers	figshare	doi:10.6084/m9.figshare.8948813.v1	https://doi.org/10.6084/m9.figshare.8948813.v1	Bioinformatic processing of 16S rRNA gene amplicons			ASV_sequences_PRJNA507590.fasta	figshare	doi:10.6084/m9.figshare.7808324.v5	https://doi.org/10.6084/m9.figshare.7808324.v5	Bioinformatic processing of 16S rRNA gene amplicons			ASV_counts_and_taxonomic_assignments_PRJNA507590	figshare	doi:10.6084/m9.figshare.8832458.v3	https://doi.org/10.6084/m9.figshare.8832458.v3	Bacterial community analysis	Lake Neusiedl sample metadata and porewater properties	figshare	doi:10.6084/m9.figshare.8948906.v1	https://doi.org/10.6084/m9.figshare.8948906.v1
RN17_K01_DNA_Bac_1b	Bioinformatic processing of 16S rRNA gene amplicons	MiSeq	Illumina	RN17_K1_DNA_Bac_1b	SRX5083678	NCBI Sequence Read Archive	SRP171602	https://identifiers.org/ncbi/insdc.sra:SRP171602	Bioinformatic processing of 16S rRNA gene amplicons			16S rRNA gene sequence processing statistics and BioSample accession numbers	figshare	doi:10.6084/m9.figshare.8948813.v1	https://doi.org/10.6084/m9.figshare.8948813.v1	Bioinformatic processing of 16S rRNA gene amplicons			ASV_sequences_PRJNA507590.fasta	figshare	doi:10.6084/m9.figshare.7808324.v5	https://doi.org/10.6084/m9.figshare.7808324.v5	Bioinformatic processing of 16S rRNA gene amplicons			ASV_counts_and_taxonomic_assignments_PRJNA507590	figshare	doi:10.6084/m9.figshare.8832458.v3	https://doi.org/10.6084/m9.figshare.8832458.v3	Bacterial community analysis	Lake Neusiedl sample metadata and porewater properties	figshare	doi:10.6084/m9.figshare.8948906.v1	https://doi.org/10.6084/m9.figshare.8948906.v1
RN17_K01_DNA_Bac_1c	Bioinformatic processing of 16S rRNA gene amplicons	MiSeq	Illumina	RN17_K1_DNA_Bac_1c	SRX5083675	NCBI Sequence Read Archive	SRP171602	https://identifiers.org/ncbi/insdc.sra:SRP171602	Bioinformatic processing of 16S rRNA gene amplicons			16S rRNA gene sequence processing statistics and BioSample accession numbers	figshare	doi:10.6084/m9.figshare.8948813.v1	https://doi.org/10.6084/m9.figshare.8948813.v1	Bioinformatic processing of 16S rRNA gene amplicons			ASV_sequences_PRJNA507590.fasta	figshare	doi:10.6084/m9.figshare.7808324.v5	https://doi.org/10.6084/m9.figshare.7808324.v5	Bioinformatic processing of 16S rRNA gene amplicons			ASV_counts_and_taxonomic_assignments_PRJNA507590	figshare	doi:10.6084/m9.figshare.8832458.v3	https://doi.org/10.6084/m9.figshare.8832458.v3	Bacterial community analysis	Lake Neusiedl sample metadata and porewater properties	figshare	doi:10.6084/m9.figshare.8948906.v1	https://doi.org/10.6084/m9.figshare.8948906.v1
RN17_K01_DNA_Bac_2a	Bioinformatic processing of 16S rRNA gene amplicons	MiSeq	Illumina	RN17_K1_DNA_Bac_2a	SRX5083676	NCBI Sequence Read Archive	SRP171602	https://identifiers.org/ncbi/insdc.sra:SRP171602	Bioinformatic processing of 16S rRNA gene amplicons			16S rRNA gene sequence processing statistics and BioSample accession numbers	figshare	doi:10.6084/m9.figshare.8948813.v1	https://doi.org/10.6084/m9.figshare.8948813.v1	Bioinformatic processing of 16S rRNA gene amplicons			ASV_sequences_PRJNA507590.fasta	figshare	doi:10.6084/m9.figshare.7808324.v5	https://doi.org/10.6084/m9.figshare.7808324.v5	Bioinformatic processing of 16S rRNA gene amplicons			ASV_counts_and_taxonomic_assignments_PRJNA507590	figshare	doi:10.6084/m9.figshare.8832458.v3	https://doi.org/10.6084/m9.figshare.8832458.v3	Bacterial community analysis	Lake Neusiedl sample metadata and porewater properties	figshare	doi:10.6084/m9.figshare.8948906.v1	https://doi.org/10.6084/m9.figshare.8948906.v1
RN17_K01_DNA_Bac_2b	Bioinformatic processing of 16S rRNA gene amplicons	MiSeq	Illumina	RN17_K1_DNA_Bac_2b	SRX5083673	NCBI Sequence Read Archive	SRP171602	https://identifiers.org/ncbi/insdc.sra:SRP171602	Bioinformatic processing of 16S rRNA gene amplicons			16S rRNA gene sequence processing statistics and BioSample accession numbers	figshare	doi:10.6084/m9.figshare.8948813.v1	https://doi.org/10.6084/m9.figshare.8948813.v1	Bioinformatic processing of 16S rRNA gene amplicons			ASV_sequences_PRJNA507590.fasta	figshare	doi:10.6084/m9.figshare.7808324.v5	https://doi.org/10.6084/m9.figshare.7808324.v5	Bioinformatic processing of 16S rRNA gene amplicons			ASV_counts_and_taxonomic_assignments_PRJNA507590	figshare	doi:10.6084/m9.figshare.8832458.v3	https://doi.org/10.6084/m9.figshare.8832458.v3	Bacterial community analysis	Lake Neusiedl sample metadata and porewater properties	figshare	doi:10.6084/m9.figshare.8948906.v1	https://doi.org/10.6084/m9.figshare.8948906.v1
RN17_K01_DNA_Bac_2c	Bioinformatic processing of 16S rRNA gene amplicons	MiSeq	Illumina	RN17_K1_DNA_Bac_2c	SRX5083674	NCBI Sequence Read Archive	SRP171602	https://identifiers.org/ncbi/insdc.sra:SRP171602	Bioinformatic processing of 16S rRNA gene amplicons			16S rRNA gene sequence processing statistics and BioSample accession numbers	figshare	doi:10.6084/m9.figshare.8948813.v1	https://doi.org/10.6084/m9.figshare.8948813.v1	Bioinformatic processing of 16S rRNA gene amplicons			ASV_sequences_PRJNA507590.fasta	figshare	doi:10.6084/m9.figshare.7808324.v5	https://doi.org/10.6084/m9.figshare.7808324.v5	Bioinformatic processing of 16S rRNA gene amplicons			ASV_counts_and_taxonomic_assignments_PRJNA507590	figshare	doi:10.6084/m9.figshare.8832458.v3	https://doi.org/10.6084/m9.figshare.8832458.v3	Bacterial community analysis	Lake Neusiedl sample metadata and porewater properties	figshare	doi:10.6084/m9.figshare.8948906.v1	https://doi.org/10.6084/m9.figshare.8948906.v1
RN17_K01_DNA_Bac_3a	Bioinformatic processing of 16S rRNA gene amplicons	MiSeq	Illumina	RN17_K1_DNA_Bac_3a	SRX5083671	NCBI Sequence Read Archive	SRP171602	https://identifiers.org/ncbi/insdc.sra:SRP171602	Bioinformatic processing of 16S rRNA gene amplicons			16S rRNA gene sequence processing statistics and BioSample accession numbers	figshare	doi:10.6084/m9.figshare.8948813.v1	https://doi.org/10.6084/m9.figshare.8948813.v1	Bioinformatic processing of 16S rRNA gene amplicons			ASV_sequences_PRJNA507590.fasta	figshare	doi:10.6084/m9.figshare.7808324.v5	https://doi.org/10.6084/m9.figshare.7808324.v5	Bioinformatic processing of 16S rRNA gene amplicons			ASV_counts_and_taxonomic_assignments_PRJNA507590	figshare	doi:10.6084/m9.figshare.8832458.v3	https://doi.org/10.6084/m9.figshare.8832458.v3	Bacterial community analysis	Lake Neusiedl sample metadata and porewater properties	figshare	doi:10.6084/m9.figshare.8948906.v1	https://doi.org/10.6084/m9.figshare.8948906.v1
RN17_K01_DNA_Bac_3b	Bioinformatic processing of 16S rRNA gene amplicons	MiSeq	Illumina	RN17_K1_DNA_Bac_3b	SRX5083672	NCBI Sequence Read Archive	SRP171602	https://identifiers.org/ncbi/insdc.sra:SRP171602	Bioinformatic processing of 16S rRNA gene amplicons			16S rRNA gene sequence processing statistics and BioSample accession numbers	figshare	doi:10.6084/m9.figshare.8948813.v1	https://doi.org/10.6084/m9.figshare.8948813.v1	Bioinformatic processing of 16S rRNA gene amplicons			ASV_sequences_PRJNA507590.fasta	figshare	doi:10.6084/m9.figshare.7808324.v5	https://doi.org/10.6084/m9.figshare.7808324.v5	Bioinformatic processing of 16S rRNA gene amplicons			ASV_counts_and_taxonomic_assignments_PRJNA507590	figshare	doi:10.6084/m9.figshare.8832458.v3	https://doi.org/10.6084/m9.figshare.8832458.v3	Bacterial community analysis	Lake Neusiedl sample metadata and porewater properties	figshare	doi:10.6084/m9.figshare.8948906.v1	https://doi.org/10.6084/m9.figshare.8948906.v1
RN17_K01_DNA_Bac_3c	Bioinformatic processing of 16S rRNA gene amplicons	MiSeq	Illumina	RN17_K1_DNA_Bac_3c	SRX5083669	NCBI Sequence Read Archive	SRP171602	https://identifiers.org/ncbi/insdc.sra:SRP171602	Bioinformatic processing of 16S rRNA gene amplicons			16S rRNA gene sequence processing statistics and BioSample accession numbers	figshare	doi:10.6084/m9.figshare.8948813.v1	https://doi.org/10.6084/m9.figshare.8948813.v1	Bioinformatic processing of 16S rRNA gene amplicons			ASV_sequences_PRJNA507590.fasta	figshare	doi:10.6084/m9.figshare.7808324.v5	https://doi.org/10.6084/m9.figshare.7808324.v5	Bioinformatic processing of 16S rRNA gene amplicons			ASV_counts_and_taxonomic_assignments_PRJNA507590	figshare	doi:10.6084/m9.figshare.8832458.v3	https://doi.org/10.6084/m9.figshare.8832458.v3	Bacterial community analysis	Lake Neusiedl sample metadata and porewater properties	figshare	doi:10.6084/m9.figshare.8948906.v1	https://doi.org/10.6084/m9.figshare.8948906.v1
RN17_K01_DNA_Bac_4a	Bioinformatic processing of 16S rRNA gene amplicons	MiSeq	Illumina	RN17_K1_DNA_Bac_4a	SRX5083670	NCBI Sequence Read Archive	SRP171602	https://identifiers.org/ncbi/insdc.sra:SRP171602	Bioinformatic processing of 16S rRNA gene amplicons			16S rRNA gene sequence processing statistics and BioSample accession numbers	figshare	doi:10.6084/m9.figshare.8948813.v1	https://doi.org/10.6084/m9.figshare.8948813.v1	Bioinformatic processing of 16S rRNA gene amplicons			ASV_sequences_PRJNA507590.fasta	figshare	doi:10.6084/m9.figshare.7808324.v5	https://doi.org/10.6084/m9.figshare.7808324.v5	Bioinformatic processing of 16S rRNA gene amplicons			ASV_counts_and_taxonomic_assignments_PRJNA507590	figshare	doi:10.6084/m9.figshare.8832458.v3	https://doi.org/10.6084/m9.figshare.8832458.v3	Bacterial community analysis	Lake Neusiedl sample metadata and porewater properties	figshare	doi:10.6084/m9.figshare.8948906.v1	https://doi.org/10.6084/m9.figshare.8948906.v1
RN17_K01_DNA_Bac_4b	Bioinformatic processing of 16S rRNA gene amplicons	MiSeq	Illumina	RN17_K1_DNA_Bac_4b	SRX5083657	NCBI Sequence Read Archive	SRP171602	https://identifiers.org/ncbi/insdc.sra:SRP171602	Bioinformatic processing of 16S rRNA gene amplicons			16S rRNA gene sequence processing statistics and BioSample accession numbers	figshare	doi:10.6084/m9.figshare.8948813.v1	https://doi.org/10.6084/m9.figshare.8948813.v1	Bioinformatic processing of 16S rRNA gene amplicons			ASV_sequences_PRJNA507590.fasta	figshare	doi:10.6084/m9.figshare.7808324.v5	https://doi.org/10.6084/m9.figshare.7808324.v5	Bioinformatic processing of 16S rRNA gene amplicons			ASV_counts_and_taxonomic_assignments_PRJNA507590	figshare	doi:10.6084/m9.figshare.8832458.v3	https://doi.org/10.6084/m9.figshare.8832458.v3	Bacterial community analysis	Lake Neusiedl sample metadata and porewater properties	figshare	doi:10.6084/m9.figshare.8948906.v1	https://doi.org/10.6084/m9.figshare.8948906.v1
RN17_K01_DNA_Bac_4c	Bioinformatic processing of 16S rRNA gene amplicons	MiSeq	Illumina	RN17_K1_DNA_Bac_4c	SRX5083658	NCBI Sequence Read Archive	SRP171602	https://identifiers.org/ncbi/insdc.sra:SRP171602	Bioinformatic processing of 16S rRNA gene amplicons			16S rRNA gene sequence processing statistics and BioSample accession numbers	figshare	doi:10.6084/m9.figshare.8948813.v1	https://doi.org/10.6084/m9.figshare.8948813.v1	Bioinformatic processing of 16S rRNA gene amplicons			ASV_sequences_PRJNA507590.fasta	figshare	doi:10.6084/m9.figshare.7808324.v5	https://doi.org/10.6084/m9.figshare.7808324.v5	Bioinformatic processing of 16S rRNA gene amplicons			ASV_counts_and_taxonomic_assignments_PRJNA507590	figshare	doi:10.6084/m9.figshare.8832458.v3	https://doi.org/10.6084/m9.figshare.8832458.v3	Bacterial community analysis	Lake Neusiedl sample metadata and porewater properties	figshare	doi:10.6084/m9.figshare.8948906.v1	https://doi.org/10.6084/m9.figshare.8948906.v1
RN17_K01_DNA_Bac_5a	Bioinformatic processing of 16S rRNA gene amplicons	MiSeq	Illumina	RN17_K1_DNA_Bac_5a	SRX5083659	NCBI Sequence Read Archive	SRP171602	https://identifiers.org/ncbi/insdc.sra:SRP171602	Bioinformatic processing of 16S rRNA gene amplicons			16S rRNA gene sequence processing statistics and BioSample accession numbers	figshare	doi:10.6084/m9.figshare.8948813.v1	https://doi.org/10.6084/m9.figshare.8948813.v1	Bioinformatic processing of 16S rRNA gene amplicons			ASV_sequences_PRJNA507590.fasta	figshare	doi:10.6084/m9.figshare.7808324.v5	https://doi.org/10.6084/m9.figshare.7808324.v5	Bioinformatic processing of 16S rRNA gene amplicons			ASV_counts_and_taxonomic_assignments_PRJNA507590	figshare	doi:10.6084/m9.figshare.8832458.v3	https://doi.org/10.6084/m9.figshare.8832458.v3	Bacterial community analysis	Lake Neusiedl sample metadata and porewater properties	figshare	doi:10.6084/m9.figshare.8948906.v1	https://doi.org/10.6084/m9.figshare.8948906.v1
RN17_K01_DNA_Bac_5b	Bioinformatic processing of 16S rRNA gene amplicons	MiSeq	Illumina	RN17_K1_DNA_Bac_5b	SRX5083660	NCBI Sequence Read Archive	SRP171602	https://identifiers.org/ncbi/insdc.sra:SRP171602	Bioinformatic processing of 16S rRNA gene amplicons			16S rRNA gene sequence processing statistics and BioSample accession numbers	figshare	doi:10.6084/m9.figshare.8948813.v1	https://doi.org/10.6084/m9.figshare.8948813.v1	Bioinformatic processing of 16S rRNA gene amplicons			ASV_sequences_PRJNA507590.fasta	figshare	doi:10.6084/m9.figshare.7808324.v5	https://doi.org/10.6084/m9.figshare.7808324.v5	Bioinformatic processing of 16S rRNA gene amplicons			ASV_counts_and_taxonomic_assignments_PRJNA507590	figshare	doi:10.6084/m9.figshare.8832458.v3	https://doi.org/10.6084/m9.figshare.8832458.v3	Bacterial community analysis	Lake Neusiedl sample metadata and porewater properties	figshare	doi:10.6084/m9.figshare.8948906.v1	https://doi.org/10.6084/m9.figshare.8948906.v1
RN17_K01_DNA_Bac_5c	Bioinformatic processing of 16S rRNA gene amplicons	MiSeq	Illumina	RN17_K1_DNA_Bac_5c	SRX5083653	NCBI Sequence Read Archive	SRP171602	https://identifiers.org/ncbi/insdc.sra:SRP171602	Bioinformatic processing of 16S rRNA gene amplicons			16S rRNA gene sequence processing statistics and BioSample accession numbers	figshare	doi:10.6084/m9.figshare.8948813.v1	https://doi.org/10.6084/m9.figshare.8948813.v1	Bioinformatic processing of 16S rRNA gene amplicons			ASV_sequences_PRJNA507590.fasta	figshare	doi:10.6084/m9.figshare.7808324.v5	https://doi.org/10.6084/m9.figshare.7808324.v5	Bioinformatic processing of 16S rRNA gene amplicons			ASV_counts_and_taxonomic_assignments_PRJNA507590	figshare	doi:10.6084/m9.figshare.8832458.v3	https://doi.org/10.6084/m9.figshare.8832458.v3	Bacterial community analysis	Lake Neusiedl sample metadata and porewater properties	figshare	doi:10.6084/m9.figshare.8948906.v1	https://doi.org/10.6084/m9.figshare.8948906.v1
RN17_K01_DNA_Bac_6a	Bioinformatic processing of 16S rRNA gene amplicons	MiSeq	Illumina	RN17_K1_DNA_Bac_6a	SRX5083654	NCBI Sequence Read Archive	SRP171602	https://identifiers.org/ncbi/insdc.sra:SRP171602	Bioinformatic processing of 16S rRNA gene amplicons			16S rRNA gene sequence processing statistics and BioSample accession numbers	figshare	doi:10.6084/m9.figshare.8948813.v1	https://doi.org/10.6084/m9.figshare.8948813.v1	Bioinformatic processing of 16S rRNA gene amplicons			ASV_sequences_PRJNA507590.fasta	figshare	doi:10.6084/m9.figshare.7808324.v5	https://doi.org/10.6084/m9.figshare.7808324.v5	Bioinformatic processing of 16S rRNA gene amplicons			ASV_counts_and_taxonomic_assignments_PRJNA507590	figshare	doi:10.6084/m9.figshare.8832458.v3	https://doi.org/10.6084/m9.figshare.8832458.v3	Bacterial community analysis	Lake Neusiedl sample metadata and porewater properties	figshare	doi:10.6084/m9.figshare.8948906.v1	https://doi.org/10.6084/m9.figshare.8948906.v1
RN17_K01_DNA_Bac_6b	Bioinformatic processing of 16S rRNA gene amplicons	MiSeq	Illumina	RN17_K1_DNA_Bac_6b	SRX5083655	NCBI Sequence Read Archive	SRP171602	https://identifiers.org/ncbi/insdc.sra:SRP171602	Bioinformatic processing of 16S rRNA gene amplicons			16S rRNA gene sequence processing statistics and BioSample accession numbers	figshare	doi:10.6084/m9.figshare.8948813.v1	https://doi.org/10.6084/m9.figshare.8948813.v1	Bioinformatic processing of 16S rRNA gene amplicons			ASV_sequences_PRJNA507590.fasta	figshare	doi:10.6084/m9.figshare.7808324.v5	https://doi.org/10.6084/m9.figshare.7808324.v5	Bioinformatic processing of 16S rRNA gene amplicons			ASV_counts_and_taxonomic_assignments_PRJNA507590	figshare	doi:10.6084/m9.figshare.8832458.v3	https://doi.org/10.6084/m9.figshare.8832458.v3	Bacterial community analysis	Lake Neusiedl sample metadata and porewater properties	figshare	doi:10.6084/m9.figshare.8948906.v1	https://doi.org/10.6084/m9.figshare.8948906.v1
RN17_K01_DNA_Bac_6c	Bioinformatic processing of 16S rRNA gene amplicons	MiSeq	Illumina	RN17_K1_DNA_Bac_6c	SRX5083656	NCBI Sequence Read Archive	SRP171602	https://identifiers.org/ncbi/insdc.sra:SRP171602	Bioinformatic processing of 16S rRNA gene amplicons			16S rRNA gene sequence processing statistics and BioSample accession numbers	figshare	doi:10.6084/m9.figshare.8948813.v1	https://doi.org/10.6084/m9.figshare.8948813.v1	Bioinformatic processing of 16S rRNA gene amplicons			ASV_sequences_PRJNA507590.fasta	figshare	doi:10.6084/m9.figshare.7808324.v5	https://doi.org/10.6084/m9.figshare.7808324.v5	Bioinformatic processing of 16S rRNA gene amplicons			ASV_counts_and_taxonomic_assignments_PRJNA507590	figshare	doi:10.6084/m9.figshare.8832458.v3	https://doi.org/10.6084/m9.figshare.8832458.v3	Bacterial community analysis	Lake Neusiedl sample metadata and porewater properties	figshare	doi:10.6084/m9.figshare.8948906.v1	https://doi.org/10.6084/m9.figshare.8948906.v1
RN17_K01_DNA_Bac_7a	Bioinformatic processing of 16S rRNA gene amplicons	MiSeq	Illumina	RN17_K1_DNA_Bac_7a	SRX5083665	NCBI Sequence Read Archive	SRP171602	https://identifiers.org/ncbi/insdc.sra:SRP171602	Bioinformatic processing of 16S rRNA gene amplicons			16S rRNA gene sequence processing statistics and BioSample accession numbers	figshare	doi:10.6084/m9.figshare.8948813.v1	https://doi.org/10.6084/m9.figshare.8948813.v1	Bioinformatic processing of 16S rRNA gene amplicons			ASV_sequences_PRJNA507590.fasta	figshare	doi:10.6084/m9.figshare.7808324.v5	https://doi.org/10.6084/m9.figshare.7808324.v5	Bioinformatic processing of 16S rRNA gene amplicons			ASV_counts_and_taxonomic_assignments_PRJNA507590	figshare	doi:10.6084/m9.figshare.8832458.v3	https://doi.org/10.6084/m9.figshare.8832458.v3	Bacterial community analysis	Lake Neusiedl sample metadata and porewater properties	figshare	doi:10.6084/m9.figshare.8948906.v1	https://doi.org/10.6084/m9.figshare.8948906.v1
RN17_K01_DNA_Bac_7b	Bioinformatic processing of 16S rRNA gene amplicons	MiSeq	Illumina	RN17_K1_DNA_Bac_7b	SRX5083666	NCBI Sequence Read Archive	SRP171602	https://identifiers.org/ncbi/insdc.sra:SRP171602	Bioinformatic processing of 16S rRNA gene amplicons			16S rRNA gene sequence processing statistics and BioSample accession numbers	figshare	doi:10.6084/m9.figshare.8948813.v1	https://doi.org/10.6084/m9.figshare.8948813.v1	Bioinformatic processing of 16S rRNA gene amplicons			ASV_sequences_PRJNA507590.fasta	figshare	doi:10.6084/m9.figshare.7808324.v5	https://doi.org/10.6084/m9.figshare.7808324.v5	Bioinformatic processing of 16S rRNA gene amplicons			ASV_counts_and_taxonomic_assignments_PRJNA507590	figshare	doi:10.6084/m9.figshare.8832458.v3	https://doi.org/10.6084/m9.figshare.8832458.v3	Bacterial community analysis	Lake Neusiedl sample metadata and porewater properties	figshare	doi:10.6084/m9.figshare.8948906.v1	https://doi.org/10.6084/m9.figshare.8948906.v1
RN17_K01_DNA_Bac_7c	Bioinformatic processing of 16S rRNA gene amplicons	MiSeq	Illumina	RN17_K1_DNA_Bac_7c	SRX5083637	NCBI Sequence Read Archive	SRP171602	https://identifiers.org/ncbi/insdc.sra:SRP171602	Bioinformatic processing of 16S rRNA gene amplicons			16S rRNA gene sequence processing statistics and BioSample accession numbers	figshare	doi:10.6084/m9.figshare.8948813.v1	https://doi.org/10.6084/m9.figshare.8948813.v1	Bioinformatic processing of 16S rRNA gene amplicons			ASV_sequences_PRJNA507590.fasta	figshare	doi:10.6084/m9.figshare.7808324.v5	https://doi.org/10.6084/m9.figshare.7808324.v5	Bioinformatic processing of 16S rRNA gene amplicons			ASV_counts_and_taxonomic_assignments_PRJNA507590	figshare	doi:10.6084/m9.figshare.8832458.v3	https://doi.org/10.6084/m9.figshare.8832458.v3	Bacterial community analysis	Lake Neusiedl sample metadata and porewater properties	figshare	doi:10.6084/m9.figshare.8948906.v1	https://doi.org/10.6084/m9.figshare.8948906.v1
RN17_K01_DNA_Bac_8a	Bioinformatic processing of 16S rRNA gene amplicons	MiSeq	Illumina	RN17_K1_DNA_Bac_8a	SRX5083636	NCBI Sequence Read Archive	SRP171602	https://identifiers.org/ncbi/insdc.sra:SRP171602	Bioinformatic processing of 16S rRNA gene amplicons			16S rRNA gene sequence processing statistics and BioSample accession numbers	figshare	doi:10.6084/m9.figshare.8948813.v1	https://doi.org/10.6084/m9.figshare.8948813.v1	Bioinformatic processing of 16S rRNA gene amplicons			ASV_sequences_PRJNA507590.fasta	figshare	doi:10.6084/m9.figshare.7808324.v5	https://doi.org/10.6084/m9.figshare.7808324.v5	Bioinformatic processing of 16S rRNA gene amplicons			ASV_counts_and_taxonomic_assignments_PRJNA507590	figshare	doi:10.6084/m9.figshare.8832458.v3	https://doi.org/10.6084/m9.figshare.8832458.v3	Bacterial community analysis	Lake Neusiedl sample metadata and porewater properties	figshare	doi:10.6084/m9.figshare.8948906.v1	https://doi.org/10.6084/m9.figshare.8948906.v1
RN17_K01_DNA_Bac_8b	Bioinformatic processing of 16S rRNA gene amplicons	MiSeq	Illumina	RN17_K1_DNA_Bac_8b	SRX5083639	NCBI Sequence Read Archive	SRP171602	https://identifiers.org/ncbi/insdc.sra:SRP171602	Bioinformatic processing of 16S rRNA gene amplicons			16S rRNA gene sequence processing statistics and BioSample accession numbers	figshare	doi:10.6084/m9.figshare.8948813.v1	https://doi.org/10.6084/m9.figshare.8948813.v1	Bioinformatic processing of 16S rRNA gene amplicons			ASV_sequences_PRJNA507590.fasta	figshare	doi:10.6084/m9.figshare.7808324.v5	https://doi.org/10.6084/m9.figshare.7808324.v5	Bioinformatic processing of 16S rRNA gene amplicons			ASV_counts_and_taxonomic_assignments_PRJNA507590	figshare	doi:10.6084/m9.figshare.8832458.v3	https://doi.org/10.6084/m9.figshare.8832458.v3	Bacterial community analysis	Lake Neusiedl sample metadata and porewater properties	figshare	doi:10.6084/m9.figshare.8948906.v1	https://doi.org/10.6084/m9.figshare.8948906.v1
RN17_K01_DNA_Bac_8c	Bioinformatic processing of 16S rRNA gene amplicons	MiSeq	Illumina	RN17_K1_DNA_Bac_8c	SRX5083638	NCBI Sequence Read Archive	SRP171602	https://identifiers.org/ncbi/insdc.sra:SRP171602	Bioinformatic processing of 16S rRNA gene amplicons			16S rRNA gene sequence processing statistics and BioSample accession numbers	figshare	doi:10.6084/m9.figshare.8948813.v1	https://doi.org/10.6084/m9.figshare.8948813.v1	Bioinformatic processing of 16S rRNA gene amplicons			ASV_sequences_PRJNA507590.fasta	figshare	doi:10.6084/m9.figshare.7808324.v5	https://doi.org/10.6084/m9.figshare.7808324.v5	Bioinformatic processing of 16S rRNA gene amplicons			ASV_counts_and_taxonomic_assignments_PRJNA507590	figshare	doi:10.6084/m9.figshare.8832458.v3	https://doi.org/10.6084/m9.figshare.8832458.v3	Bacterial community analysis	Lake Neusiedl sample metadata and porewater properties	figshare	doi:10.6084/m9.figshare.8948906.v1	https://doi.org/10.6084/m9.figshare.8948906.v1
RN17_K01_DNA_Bac_F1	Bioinformatic processing of 16S rRNA gene amplicons	MiSeq	Illumina	RN17_K1_DNA_Bac_F1	SRX5083633	NCBI Sequence Read Archive	SRP171602	https://identifiers.org/ncbi/insdc.sra:SRP171602	Bioinformatic processing of 16S rRNA gene amplicons			16S rRNA gene sequence processing statistics and BioSample accession numbers	figshare	doi:10.6084/m9.figshare.8948813.v1	https://doi.org/10.6084/m9.figshare.8948813.v1	Bioinformatic processing of 16S rRNA gene amplicons			ASV_sequences_PRJNA507590.fasta	figshare	doi:10.6084/m9.figshare.7808324.v5	https://doi.org/10.6084/m9.figshare.7808324.v5	Bioinformatic processing of 16S rRNA gene amplicons			ASV_counts_and_taxonomic_assignments_PRJNA507590	figshare	doi:10.6084/m9.figshare.8832458.v3	https://doi.org/10.6084/m9.figshare.8832458.v3	Bacterial community analysis	Lake Neusiedl sample metadata and porewater properties	figshare	doi:10.6084/m9.figshare.8948906.v1	https://doi.org/10.6084/m9.figshare.8948906.v1
RN17_K01_DNA_Bac_F2	Bioinformatic processing of 16S rRNA gene amplicons	MiSeq	Illumina	RN17_K1_DNA_Bac_F2	SRX5083632	NCBI Sequence Read Archive	SRP171602	https://identifiers.org/ncbi/insdc.sra:SRP171602	Bioinformatic processing of 16S rRNA gene amplicons			16S rRNA gene sequence processing statistics and BioSample accession numbers	figshare	doi:10.6084/m9.figshare.8948813.v1	https://doi.org/10.6084/m9.figshare.8948813.v1	Bioinformatic processing of 16S rRNA gene amplicons			ASV_sequences_PRJNA507590.fasta	figshare	doi:10.6084/m9.figshare.7808324.v5	https://doi.org/10.6084/m9.figshare.7808324.v5	Bioinformatic processing of 16S rRNA gene amplicons			ASV_counts_and_taxonomic_assignments_PRJNA507590	figshare	doi:10.6084/m9.figshare.8832458.v3	https://doi.org/10.6084/m9.figshare.8832458.v3	Bacterial community analysis	Lake Neusiedl sample metadata and porewater properties	figshare	doi:10.6084/m9.figshare.8948906.v1	https://doi.org/10.6084/m9.figshare.8948906.v1
RN17_K01_DNA_Bac_F3	Bioinformatic processing of 16S rRNA gene amplicons	MiSeq	Illumina	RN17_K1_DNA_Bac_F3	SRX5083635	NCBI Sequence Read Archive	SRP171602	https://identifiers.org/ncbi/insdc.sra:SRP171602	Bioinformatic processing of 16S rRNA gene amplicons			16S rRNA gene sequence processing statistics and BioSample accession numbers	figshare	doi:10.6084/m9.figshare.8948813.v1	https://doi.org/10.6084/m9.figshare.8948813.v1	Bioinformatic processing of 16S rRNA gene amplicons			ASV_sequences_PRJNA507590.fasta	figshare	doi:10.6084/m9.figshare.7808324.v5	https://doi.org/10.6084/m9.figshare.7808324.v5	Bioinformatic processing of 16S rRNA gene amplicons			ASV_counts_and_taxonomic_assignments_PRJNA507590	figshare	doi:10.6084/m9.figshare.8832458.v3	https://doi.org/10.6084/m9.figshare.8832458.v3	Bacterial community analysis	Lake Neusiedl sample metadata and porewater properties	figshare	doi:10.6084/m9.figshare.8948906.v1	https://doi.org/10.6084/m9.figshare.8948906.v1
RN17_K02_DNA_Bac_10a	Bioinformatic processing of 16S rRNA gene amplicons	MiSeq	Illumina	RN17_K2_DNA_Bac_10a	SRX5083634	NCBI Sequence Read Archive	SRP171602	https://identifiers.org/ncbi/insdc.sra:SRP171602	Bioinformatic processing of 16S rRNA gene amplicons			16S rRNA gene sequence processing statistics and BioSample accession numbers	figshare	doi:10.6084/m9.figshare.8948813.v1	https://doi.org/10.6084/m9.figshare.8948813.v1	Bioinformatic processing of 16S rRNA gene amplicons			ASV_sequences_PRJNA507590.fasta	figshare	doi:10.6084/m9.figshare.7808324.v5	https://doi.org/10.6084/m9.figshare.7808324.v5	Bioinformatic processing of 16S rRNA gene amplicons			ASV_counts_and_taxonomic_assignments_PRJNA507590	figshare	doi:10.6084/m9.figshare.8832458.v3	https://doi.org/10.6084/m9.figshare.8832458.v3	Bacterial community analysis	Lake Neusiedl sample metadata and porewater properties	figshare	doi:10.6084/m9.figshare.8948906.v1	https://doi.org/10.6084/m9.figshare.8948906.v1
RN17_K02_DNA_Bac_10b	Bioinformatic processing of 16S rRNA gene amplicons	MiSeq	Illumina	RN17_K2_DNA_Bac_10b	SRX5083631	NCBI Sequence Read Archive	SRP171602	https://identifiers.org/ncbi/insdc.sra:SRP171602	Bioinformatic processing of 16S rRNA gene amplicons			16S rRNA gene sequence processing statistics and BioSample accession numbers	figshare	doi:10.6084/m9.figshare.8948813.v1	https://doi.org/10.6084/m9.figshare.8948813.v1	Bioinformatic processing of 16S rRNA gene amplicons			ASV_sequences_PRJNA507590.fasta	figshare	doi:10.6084/m9.figshare.7808324.v5	https://doi.org/10.6084/m9.figshare.7808324.v5	Bioinformatic processing of 16S rRNA gene amplicons			ASV_counts_and_taxonomic_assignments_PRJNA507590	figshare	doi:10.6084/m9.figshare.8832458.v3	https://doi.org/10.6084/m9.figshare.8832458.v3	Bacterial community analysis	Lake Neusiedl sample metadata and porewater properties	figshare	doi:10.6084/m9.figshare.8948906.v1	https://doi.org/10.6084/m9.figshare.8948906.v1
RN17_K02_DNA_Bac_10c	Bioinformatic processing of 16S rRNA gene amplicons	MiSeq	Illumina	RN17_K2_DNA_Bac_10c	SRX5083630	NCBI Sequence Read Archive	SRP171602	https://identifiers.org/ncbi/insdc.sra:SRP171602	Bioinformatic processing of 16S rRNA gene amplicons			16S rRNA gene sequence processing statistics and BioSample accession numbers	figshare	doi:10.6084/m9.figshare.8948813.v1	https://doi.org/10.6084/m9.figshare.8948813.v1	Bioinformatic processing of 16S rRNA gene amplicons			ASV_sequences_PRJNA507590.fasta	figshare	doi:10.6084/m9.figshare.7808324.v5	https://doi.org/10.6084/m9.figshare.7808324.v5	Bioinformatic processing of 16S rRNA gene amplicons			ASV_counts_and_taxonomic_assignments_PRJNA507590	figshare	doi:10.6084/m9.figshare.8832458.v3	https://doi.org/10.6084/m9.figshare.8832458.v3	Bacterial community analysis	Lake Neusiedl sample metadata and porewater properties	figshare	doi:10.6084/m9.figshare.8948906.v1	https://doi.org/10.6084/m9.figshare.8948906.v1
RN17_K02_DNA_Bac_11a	Bioinformatic processing of 16S rRNA gene amplicons	MiSeq	Illumina	RN17_K2_DNA_Bac_11a	SRX5083667	NCBI Sequence Read Archive	SRP171602	https://identifiers.org/ncbi/insdc.sra:SRP171602	Bioinformatic processing of 16S rRNA gene amplicons			16S rRNA gene sequence processing statistics and BioSample accession numbers	figshare	doi:10.6084/m9.figshare.8948813.v1	https://doi.org/10.6084/m9.figshare.8948813.v1	Bioinformatic processing of 16S rRNA gene amplicons			ASV_sequences_PRJNA507590.fasta	figshare	doi:10.6084/m9.figshare.7808324.v5	https://doi.org/10.6084/m9.figshare.7808324.v5	Bioinformatic processing of 16S rRNA gene amplicons			ASV_counts_and_taxonomic_assignments_PRJNA507590	figshare	doi:10.6084/m9.figshare.8832458.v3	https://doi.org/10.6084/m9.figshare.8832458.v3	Bacterial community analysis	Lake Neusiedl sample metadata and porewater properties	figshare	doi:10.6084/m9.figshare.8948906.v1	https://doi.org/10.6084/m9.figshare.8948906.v1
RN17_K02_DNA_Bac_11b	Bioinformatic processing of 16S rRNA gene amplicons	MiSeq	Illumina	RN17_K2_DNA_Bac_11b	SRX5083668	NCBI Sequence Read Archive	SRP171602	https://identifiers.org/ncbi/insdc.sra:SRP171602	Bioinformatic processing of 16S rRNA gene amplicons			16S rRNA gene sequence processing statistics and BioSample accession numbers	figshare	doi:10.6084/m9.figshare.8948813.v1	https://doi.org/10.6084/m9.figshare.8948813.v1	Bioinformatic processing of 16S rRNA gene amplicons			ASV_sequences_PRJNA507590.fasta	figshare	doi:10.6084/m9.figshare.7808324.v5	https://doi.org/10.6084/m9.figshare.7808324.v5	Bioinformatic processing of 16S rRNA gene amplicons			ASV_counts_and_taxonomic_assignments_PRJNA507590	figshare	doi:10.6084/m9.figshare.8832458.v3	https://doi.org/10.6084/m9.figshare.8832458.v3	Bacterial community analysis	Lake Neusiedl sample metadata and porewater properties	figshare	doi:10.6084/m9.figshare.8948906.v1	https://doi.org/10.6084/m9.figshare.8948906.v1
RN17_K02_DNA_Bac_11c	Bioinformatic processing of 16S rRNA gene amplicons	MiSeq	Illumina	RN17_K2_DNA_Bac_11c	SRX5083640	NCBI Sequence Read Archive	SRP171602	https://identifiers.org/ncbi/insdc.sra:SRP171602	Bioinformatic processing of 16S rRNA gene amplicons			16S rRNA gene sequence processing statistics and BioSample accession numbers	figshare	doi:10.6084/m9.figshare.8948813.v1	https://doi.org/10.6084/m9.figshare.8948813.v1	Bioinformatic processing of 16S rRNA gene amplicons			ASV_sequences_PRJNA507590.fasta	figshare	doi:10.6084/m9.figshare.7808324.v5	https://doi.org/10.6084/m9.figshare.7808324.v5	Bioinformatic processing of 16S rRNA gene amplicons			ASV_counts_and_taxonomic_assignments_PRJNA507590	figshare	doi:10.6084/m9.figshare.8832458.v3	https://doi.org/10.6084/m9.figshare.8832458.v3	Bacterial community analysis	Lake Neusiedl sample metadata and porewater properties	figshare	doi:10.6084/m9.figshare.8948906.v1	https://doi.org/10.6084/m9.figshare.8948906.v1
RN17_K02_DNA_Bac_1a	Bioinformatic processing of 16S rRNA gene amplicons	MiSeq	Illumina	RN17_K2_DNA_Bac_1a	SRX5083641	NCBI Sequence Read Archive	SRP171602	https://identifiers.org/ncbi/insdc.sra:SRP171602	Bioinformatic processing of 16S rRNA gene amplicons			16S rRNA gene sequence processing statistics and BioSample accession numbers	figshare	doi:10.6084/m9.figshare.8948813.v1	https://doi.org/10.6084/m9.figshare.8948813.v1	Bioinformatic processing of 16S rRNA gene amplicons			ASV_sequences_PRJNA507590.fasta	figshare	doi:10.6084/m9.figshare.7808324.v5	https://doi.org/10.6084/m9.figshare.7808324.v5	Bioinformatic processing of 16S rRNA gene amplicons			ASV_counts_and_taxonomic_assignments_PRJNA507590	figshare	doi:10.6084/m9.figshare.8832458.v3	https://doi.org/10.6084/m9.figshare.8832458.v3	Bacterial community analysis	Lake Neusiedl sample metadata and porewater properties	figshare	doi:10.6084/m9.figshare.8948906.v1	https://doi.org/10.6084/m9.figshare.8948906.v1
RN17_K02_DNA_Bac_1b	Bioinformatic processing of 16S rRNA gene amplicons	MiSeq	Illumina	RN17_K2_DNA_Bac_1b	SRX5083663	NCBI Sequence Read Archive	SRP171602	https://identifiers.org/ncbi/insdc.sra:SRP171602	Bioinformatic processing of 16S rRNA gene amplicons			16S rRNA gene sequence processing statistics and BioSample accession numbers	figshare	doi:10.6084/m9.figshare.8948813.v1	https://doi.org/10.6084/m9.figshare.8948813.v1	Bioinformatic processing of 16S rRNA gene amplicons			ASV_sequences_PRJNA507590.fasta	figshare	doi:10.6084/m9.figshare.7808324.v5	https://doi.org/10.6084/m9.figshare.7808324.v5	Bioinformatic processing of 16S rRNA gene amplicons			ASV_counts_and_taxonomic_assignments_PRJNA507590	figshare	doi:10.6084/m9.figshare.8832458.v3	https://doi.org/10.6084/m9.figshare.8832458.v3	Bacterial community analysis	Lake Neusiedl sample metadata and porewater properties	figshare	doi:10.6084/m9.figshare.8948906.v1	https://doi.org/10.6084/m9.figshare.8948906.v1
RN17_K02_DNA_Bac_1c	Bioinformatic processing of 16S rRNA gene amplicons	MiSeq	Illumina	RN17_K2_DNA_Bac_1c	SRX5083664	NCBI Sequence Read Archive	SRP171602	https://identifiers.org/ncbi/insdc.sra:SRP171602	Bioinformatic processing of 16S rRNA gene amplicons			16S rRNA gene sequence processing statistics and BioSample accession numbers	figshare	doi:10.6084/m9.figshare.8948813.v1	https://doi.org/10.6084/m9.figshare.8948813.v1	Bioinformatic processing of 16S rRNA gene amplicons			ASV_sequences_PRJNA507590.fasta	figshare	doi:10.6084/m9.figshare.7808324.v5	https://doi.org/10.6084/m9.figshare.7808324.v5	Bioinformatic processing of 16S rRNA gene amplicons			ASV_counts_and_taxonomic_assignments_PRJNA507590	figshare	doi:10.6084/m9.figshare.8832458.v3	https://doi.org/10.6084/m9.figshare.8832458.v3	Bacterial community analysis	Lake Neusiedl sample metadata and porewater properties	figshare	doi:10.6084/m9.figshare.8948906.v1	https://doi.org/10.6084/m9.figshare.8948906.v1
RN17_K02_DNA_Bac_2a	Bioinformatic processing of 16S rRNA gene amplicons	MiSeq	Illumina	RN17_K2_DNA_Bac_2a	SRX5083661	NCBI Sequence Read Archive	SRP171602	https://identifiers.org/ncbi/insdc.sra:SRP171602	Bioinformatic processing of 16S rRNA gene amplicons			16S rRNA gene sequence processing statistics and BioSample accession numbers	figshare	doi:10.6084/m9.figshare.8948813.v1	https://doi.org/10.6084/m9.figshare.8948813.v1	Bioinformatic processing of 16S rRNA gene amplicons			ASV_sequences_PRJNA507590.fasta	figshare	doi:10.6084/m9.figshare.7808324.v5	https://doi.org/10.6084/m9.figshare.7808324.v5	Bioinformatic processing of 16S rRNA gene amplicons			ASV_counts_and_taxonomic_assignments_PRJNA507590	figshare	doi:10.6084/m9.figshare.8832458.v3	https://doi.org/10.6084/m9.figshare.8832458.v3	Bacterial community analysis	Lake Neusiedl sample metadata and porewater properties	figshare	doi:10.6084/m9.figshare.8948906.v1	https://doi.org/10.6084/m9.figshare.8948906.v1
RN17_K02_DNA_Bac_2b	Bioinformatic processing of 16S rRNA gene amplicons	MiSeq	Illumina	RN17_K2_DNA_Bac_2b	SRX5083662	NCBI Sequence Read Archive	SRP171602	https://identifiers.org/ncbi/insdc.sra:SRP171602	Bioinformatic processing of 16S rRNA gene amplicons			16S rRNA gene sequence processing statistics and BioSample accession numbers	figshare	doi:10.6084/m9.figshare.8948813.v1	https://doi.org/10.6084/m9.figshare.8948813.v1	Bioinformatic processing of 16S rRNA gene amplicons			ASV_sequences_PRJNA507590.fasta	figshare	doi:10.6084/m9.figshare.7808324.v5	https://doi.org/10.6084/m9.figshare.7808324.v5	Bioinformatic processing of 16S rRNA gene amplicons			ASV_counts_and_taxonomic_assignments_PRJNA507590	figshare	doi:10.6084/m9.figshare.8832458.v3	https://doi.org/10.6084/m9.figshare.8832458.v3	Bacterial community analysis	Lake Neusiedl sample metadata and porewater properties	figshare	doi:10.6084/m9.figshare.8948906.v1	https://doi.org/10.6084/m9.figshare.8948906.v1
RN17_K02_DNA_Bac_2c	Bioinformatic processing of 16S rRNA gene amplicons	MiSeq	Illumina	RN17_K2_DNA_Bac_2c	SRX5083616	NCBI Sequence Read Archive	SRP171602	https://identifiers.org/ncbi/insdc.sra:SRP171602	Bioinformatic processing of 16S rRNA gene amplicons			16S rRNA gene sequence processing statistics and BioSample accession numbers	figshare	doi:10.6084/m9.figshare.8948813.v1	https://doi.org/10.6084/m9.figshare.8948813.v1	Bioinformatic processing of 16S rRNA gene amplicons			ASV_sequences_PRJNA507590.fasta	figshare	doi:10.6084/m9.figshare.7808324.v5	https://doi.org/10.6084/m9.figshare.7808324.v5	Bioinformatic processing of 16S rRNA gene amplicons			ASV_counts_and_taxonomic_assignments_PRJNA507590	figshare	doi:10.6084/m9.figshare.8832458.v3	https://doi.org/10.6084/m9.figshare.8832458.v3	Bacterial community analysis	Lake Neusiedl sample metadata and porewater properties	figshare	doi:10.6084/m9.figshare.8948906.v1	https://doi.org/10.6084/m9.figshare.8948906.v1
RN17_K02_DNA_Bac_3a	Bioinformatic processing of 16S rRNA gene amplicons	MiSeq	Illumina	RN17_K2_DNA_Bac_3a	SRX5083622	NCBI Sequence Read Archive	SRP171602	https://identifiers.org/ncbi/insdc.sra:SRP171602	Bioinformatic processing of 16S rRNA gene amplicons			16S rRNA gene sequence processing statistics and BioSample accession numbers	figshare	doi:10.6084/m9.figshare.8948813.v1	https://doi.org/10.6084/m9.figshare.8948813.v1	Bioinformatic processing of 16S rRNA gene amplicons			ASV_sequences_PRJNA507590.fasta	figshare	doi:10.6084/m9.figshare.7808324.v5	https://doi.org/10.6084/m9.figshare.7808324.v5	Bioinformatic processing of 16S rRNA gene amplicons			ASV_counts_and_taxonomic_assignments_PRJNA507590	figshare	doi:10.6084/m9.figshare.8832458.v3	https://doi.org/10.6084/m9.figshare.8832458.v3	Bacterial community analysis	Lake Neusiedl sample metadata and porewater properties	figshare	doi:10.6084/m9.figshare.8948906.v1	https://doi.org/10.6084/m9.figshare.8948906.v1
RN17_K02_DNA_Bac_3b	Bioinformatic processing of 16S rRNA gene amplicons	MiSeq	Illumina	RN17_K2_DNA_Bac_3b	SRX5083626	NCBI Sequence Read Archive	SRP171602	https://identifiers.org/ncbi/insdc.sra:SRP171602	Bioinformatic processing of 16S rRNA gene amplicons			16S rRNA gene sequence processing statistics and BioSample accession numbers	figshare	doi:10.6084/m9.figshare.8948813.v1	https://doi.org/10.6084/m9.figshare.8948813.v1	Bioinformatic processing of 16S rRNA gene amplicons			ASV_sequences_PRJNA507590.fasta	figshare	doi:10.6084/m9.figshare.7808324.v5	https://doi.org/10.6084/m9.figshare.7808324.v5	Bioinformatic processing of 16S rRNA gene amplicons			ASV_counts_and_taxonomic_assignments_PRJNA507590	figshare	doi:10.6084/m9.figshare.8832458.v3	https://doi.org/10.6084/m9.figshare.8832458.v3	Bacterial community analysis	Lake Neusiedl sample metadata and porewater properties	figshare	doi:10.6084/m9.figshare.8948906.v1	https://doi.org/10.6084/m9.figshare.8948906.v1
RN17_K02_DNA_Bac_3c	Bioinformatic processing of 16S rRNA gene amplicons	MiSeq	Illumina	RN17_K2_DNA_Bac_3c	SRX5083625	NCBI Sequence Read Archive	SRP171602	https://identifiers.org/ncbi/insdc.sra:SRP171602	Bioinformatic processing of 16S rRNA gene amplicons			16S rRNA gene sequence processing statistics and BioSample accession numbers	figshare	doi:10.6084/m9.figshare.8948813.v1	https://doi.org/10.6084/m9.figshare.8948813.v1	Bioinformatic processing of 16S rRNA gene amplicons			ASV_sequences_PRJNA507590.fasta	figshare	doi:10.6084/m9.figshare.7808324.v5	https://doi.org/10.6084/m9.figshare.7808324.v5	Bioinformatic processing of 16S rRNA gene amplicons			ASV_counts_and_taxonomic_assignments_PRJNA507590	figshare	doi:10.6084/m9.figshare.8832458.v3	https://doi.org/10.6084/m9.figshare.8832458.v3	Bacterial community analysis	Lake Neusiedl sample metadata and porewater properties	figshare	doi:10.6084/m9.figshare.8948906.v1	https://doi.org/10.6084/m9.figshare.8948906.v1
RN17_K02_DNA_Bac_4a	Bioinformatic processing of 16S rRNA gene amplicons	MiSeq	Illumina	RN17_K2_DNA_Bac_4a	SRX5083624	NCBI Sequence Read Archive	SRP171602	https://identifiers.org/ncbi/insdc.sra:SRP171602	Bioinformatic processing of 16S rRNA gene amplicons			16S rRNA gene sequence processing statistics and BioSample accession numbers	figshare	doi:10.6084/m9.figshare.8948813.v1	https://doi.org/10.6084/m9.figshare.8948813.v1	Bioinformatic processing of 16S rRNA gene amplicons			ASV_sequences_PRJNA507590.fasta	figshare	doi:10.6084/m9.figshare.7808324.v5	https://doi.org/10.6084/m9.figshare.7808324.v5	Bioinformatic processing of 16S rRNA gene amplicons			ASV_counts_and_taxonomic_assignments_PRJNA507590	figshare	doi:10.6084/m9.figshare.8832458.v3	https://doi.org/10.6084/m9.figshare.8832458.v3	Bacterial community analysis	Lake Neusiedl sample metadata and porewater properties	figshare	doi:10.6084/m9.figshare.8948906.v1	https://doi.org/10.6084/m9.figshare.8948906.v1
RN17_K02_DNA_Bac_4b	Bioinformatic processing of 16S rRNA gene amplicons	MiSeq	Illumina	RN17_K2_DNA_Bac_4b	SRX5083623	NCBI Sequence Read Archive	SRP171602	https://identifiers.org/ncbi/insdc.sra:SRP171602	Bioinformatic processing of 16S rRNA gene amplicons			16S rRNA gene sequence processing statistics and BioSample accession numbers	figshare	doi:10.6084/m9.figshare.8948813.v1	https://doi.org/10.6084/m9.figshare.8948813.v1	Bioinformatic processing of 16S rRNA gene amplicons			ASV_sequences_PRJNA507590.fasta	figshare	doi:10.6084/m9.figshare.7808324.v5	https://doi.org/10.6084/m9.figshare.7808324.v5	Bioinformatic processing of 16S rRNA gene amplicons			ASV_counts_and_taxonomic_assignments_PRJNA507590	figshare	doi:10.6084/m9.figshare.8832458.v3	https://doi.org/10.6084/m9.figshare.8832458.v3	Bacterial community analysis	Lake Neusiedl sample metadata and porewater properties	figshare	doi:10.6084/m9.figshare.8948906.v1	https://doi.org/10.6084/m9.figshare.8948906.v1
RN17_K02_DNA_Bac_4c	Bioinformatic processing of 16S rRNA gene amplicons	MiSeq	Illumina	RN17_K2_DNA_Bac_4c	SRX5083644	NCBI Sequence Read Archive	SRP171602	https://identifiers.org/ncbi/insdc.sra:SRP171602	Bioinformatic processing of 16S rRNA gene amplicons			16S rRNA gene sequence processing statistics and BioSample accession numbers	figshare	doi:10.6084/m9.figshare.8948813.v1	https://doi.org/10.6084/m9.figshare.8948813.v1	Bioinformatic processing of 16S rRNA gene amplicons			ASV_sequences_PRJNA507590.fasta	figshare	doi:10.6084/m9.figshare.7808324.v5	https://doi.org/10.6084/m9.figshare.7808324.v5	Bioinformatic processing of 16S rRNA gene amplicons			ASV_counts_and_taxonomic_assignments_PRJNA507590	figshare	doi:10.6084/m9.figshare.8832458.v3	https://doi.org/10.6084/m9.figshare.8832458.v3	Bacterial community analysis	Lake Neusiedl sample metadata and porewater properties	figshare	doi:10.6084/m9.figshare.8948906.v1	https://doi.org/10.6084/m9.figshare.8948906.v1
RN17_K02_DNA_Bac_5a	Bioinformatic processing of 16S rRNA gene amplicons	MiSeq	Illumina	RN17_K2_DNA_Bac_5a	SRX5083621	NCBI Sequence Read Archive	SRP171602	https://identifiers.org/ncbi/insdc.sra:SRP171602	Bioinformatic processing of 16S rRNA gene amplicons			16S rRNA gene sequence processing statistics and BioSample accession numbers	figshare	doi:10.6084/m9.figshare.8948813.v1	https://doi.org/10.6084/m9.figshare.8948813.v1	Bioinformatic processing of 16S rRNA gene amplicons			ASV_sequences_PRJNA507590.fasta	figshare	doi:10.6084/m9.figshare.7808324.v5	https://doi.org/10.6084/m9.figshare.7808324.v5	Bioinformatic processing of 16S rRNA gene amplicons			ASV_counts_and_taxonomic_assignments_PRJNA507590	figshare	doi:10.6084/m9.figshare.8832458.v3	https://doi.org/10.6084/m9.figshare.8832458.v3	Bacterial community analysis	Lake Neusiedl sample metadata and porewater properties	figshare	doi:10.6084/m9.figshare.8948906.v1	https://doi.org/10.6084/m9.figshare.8948906.v1
RN17_K02_DNA_Bac_5b	Bioinformatic processing of 16S rRNA gene amplicons	MiSeq	Illumina	RN17_K2_DNA_Bac_5b	SRX5083620	NCBI Sequence Read Archive	SRP171602	https://identifiers.org/ncbi/insdc.sra:SRP171602	Bioinformatic processing of 16S rRNA gene amplicons			16S rRNA gene sequence processing statistics and BioSample accession numbers	figshare	doi:10.6084/m9.figshare.8948813.v1	https://doi.org/10.6084/m9.figshare.8948813.v1	Bioinformatic processing of 16S rRNA gene amplicons			ASV_sequences_PRJNA507590.fasta	figshare	doi:10.6084/m9.figshare.7808324.v5	https://doi.org/10.6084/m9.figshare.7808324.v5	Bioinformatic processing of 16S rRNA gene amplicons			ASV_counts_and_taxonomic_assignments_PRJNA507590	figshare	doi:10.6084/m9.figshare.8832458.v3	https://doi.org/10.6084/m9.figshare.8832458.v3	Bacterial community analysis	Lake Neusiedl sample metadata and porewater properties	figshare	doi:10.6084/m9.figshare.8948906.v1	https://doi.org/10.6084/m9.figshare.8948906.v1
RN17_K02_DNA_Bac_5c	Bioinformatic processing of 16S rRNA gene amplicons	MiSeq	Illumina	RN17_K2_DNA_Bac_5c	SRX5083619	NCBI Sequence Read Archive	SRP171602	https://identifiers.org/ncbi/insdc.sra:SRP171602	Bioinformatic processing of 16S rRNA gene amplicons			16S rRNA gene sequence processing statistics and BioSample accession numbers	figshare	doi:10.6084/m9.figshare.8948813.v1	https://doi.org/10.6084/m9.figshare.8948813.v1	Bioinformatic processing of 16S rRNA gene amplicons			ASV_sequences_PRJNA507590.fasta	figshare	doi:10.6084/m9.figshare.7808324.v5	https://doi.org/10.6084/m9.figshare.7808324.v5	Bioinformatic processing of 16S rRNA gene amplicons			ASV_counts_and_taxonomic_assignments_PRJNA507590	figshare	doi:10.6084/m9.figshare.8832458.v3	https://doi.org/10.6084/m9.figshare.8832458.v3	Bacterial community analysis	Lake Neusiedl sample metadata and porewater properties	figshare	doi:10.6084/m9.figshare.8948906.v1	https://doi.org/10.6084/m9.figshare.8948906.v1
RN17_K02_DNA_Bac_6a	Bioinformatic processing of 16S rRNA gene amplicons	MiSeq	Illumina	RN17_K2_DNA_Bac_6a	SRX5083618	NCBI Sequence Read Archive	SRP171602	https://identifiers.org/ncbi/insdc.sra:SRP171602	Bioinformatic processing of 16S rRNA gene amplicons			16S rRNA gene sequence processing statistics and BioSample accession numbers	figshare	doi:10.6084/m9.figshare.8948813.v1	https://doi.org/10.6084/m9.figshare.8948813.v1	Bioinformatic processing of 16S rRNA gene amplicons			ASV_sequences_PRJNA507590.fasta	figshare	doi:10.6084/m9.figshare.7808324.v5	https://doi.org/10.6084/m9.figshare.7808324.v5	Bioinformatic processing of 16S rRNA gene amplicons			ASV_counts_and_taxonomic_assignments_PRJNA507590	figshare	doi:10.6084/m9.figshare.8832458.v3	https://doi.org/10.6084/m9.figshare.8832458.v3	Bacterial community analysis	Lake Neusiedl sample metadata and porewater properties	figshare	doi:10.6084/m9.figshare.8948906.v1	https://doi.org/10.6084/m9.figshare.8948906.v1
RN17_K02_DNA_Bac_6b	Bioinformatic processing of 16S rRNA gene amplicons	MiSeq	Illumina	RN17_K2_DNA_Bac_6b	SRX5083617	NCBI Sequence Read Archive	SRP171602	https://identifiers.org/ncbi/insdc.sra:SRP171602	Bioinformatic processing of 16S rRNA gene amplicons			16S rRNA gene sequence processing statistics and BioSample accession numbers	figshare	doi:10.6084/m9.figshare.8948813.v1	https://doi.org/10.6084/m9.figshare.8948813.v1	Bioinformatic processing of 16S rRNA gene amplicons			ASV_sequences_PRJNA507590.fasta	figshare	doi:10.6084/m9.figshare.7808324.v5	https://doi.org/10.6084/m9.figshare.7808324.v5	Bioinformatic processing of 16S rRNA gene amplicons			ASV_counts_and_taxonomic_assignments_PRJNA507590	figshare	doi:10.6084/m9.figshare.8832458.v3	https://doi.org/10.6084/m9.figshare.8832458.v3	Bacterial community analysis	Lake Neusiedl sample metadata and porewater properties	figshare	doi:10.6084/m9.figshare.8948906.v1	https://doi.org/10.6084/m9.figshare.8948906.v1
RN17_K02_DNA_Bac_6c	Bioinformatic processing of 16S rRNA gene amplicons	MiSeq	Illumina	RN17_K2_DNA_Bac_6c	SRX5083645	NCBI Sequence Read Archive	SRP171602	https://identifiers.org/ncbi/insdc.sra:SRP171602	Bioinformatic processing of 16S rRNA gene amplicons			16S rRNA gene sequence processing statistics and BioSample accession numbers	figshare	doi:10.6084/m9.figshare.8948813.v1	https://doi.org/10.6084/m9.figshare.8948813.v1	Bioinformatic processing of 16S rRNA gene amplicons			ASV_sequences_PRJNA507590.fasta	figshare	doi:10.6084/m9.figshare.7808324.v5	https://doi.org/10.6084/m9.figshare.7808324.v5	Bioinformatic processing of 16S rRNA gene amplicons			ASV_counts_and_taxonomic_assignments_PRJNA507590	figshare	doi:10.6084/m9.figshare.8832458.v3	https://doi.org/10.6084/m9.figshare.8832458.v3	Bacterial community analysis	Lake Neusiedl sample metadata and porewater properties	figshare	doi:10.6084/m9.figshare.8948906.v1	https://doi.org/10.6084/m9.figshare.8948906.v1
RN17_K02_DNA_Bac_7a	Bioinformatic processing of 16S rRNA gene amplicons	MiSeq	Illumina	RN17_K2_DNA_Bac_7a	SRX5083646	NCBI Sequence Read Archive	SRP171602	https://identifiers.org/ncbi/insdc.sra:SRP171602	Bioinformatic processing of 16S rRNA gene amplicons			16S rRNA gene sequence processing statistics and BioSample accession numbers	figshare	doi:10.6084/m9.figshare.8948813.v1	https://doi.org/10.6084/m9.figshare.8948813.v1	Bioinformatic processing of 16S rRNA gene amplicons			ASV_sequences_PRJNA507590.fasta	figshare	doi:10.6084/m9.figshare.7808324.v5	https://doi.org/10.6084/m9.figshare.7808324.v5	Bioinformatic processing of 16S rRNA gene amplicons			ASV_counts_and_taxonomic_assignments_PRJNA507590	figshare	doi:10.6084/m9.figshare.8832458.v3	https://doi.org/10.6084/m9.figshare.8832458.v3	Bacterial community analysis	Lake Neusiedl sample metadata and porewater properties	figshare	doi:10.6084/m9.figshare.8948906.v1	https://doi.org/10.6084/m9.figshare.8948906.v1
RN17_K02_DNA_Bac_7b	Bioinformatic processing of 16S rRNA gene amplicons	MiSeq	Illumina	RN17_K2_DNA_Bac_7b	SRX5083647	NCBI Sequence Read Archive	SRP171602	https://identifiers.org/ncbi/insdc.sra:SRP171602	Bioinformatic processing of 16S rRNA gene amplicons			16S rRNA gene sequence processing statistics and BioSample accession numbers	figshare	doi:10.6084/m9.figshare.8948813.v1	https://doi.org/10.6084/m9.figshare.8948813.v1	Bioinformatic processing of 16S rRNA gene amplicons			ASV_sequences_PRJNA507590.fasta	figshare	doi:10.6084/m9.figshare.7808324.v5	https://doi.org/10.6084/m9.figshare.7808324.v5	Bioinformatic processing of 16S rRNA gene amplicons			ASV_counts_and_taxonomic_assignments_PRJNA507590	figshare	doi:10.6084/m9.figshare.8832458.v3	https://doi.org/10.6084/m9.figshare.8832458.v3	Bacterial community analysis	Lake Neusiedl sample metadata and porewater properties	figshare	doi:10.6084/m9.figshare.8948906.v1	https://doi.org/10.6084/m9.figshare.8948906.v1
RN17_K02_DNA_Bac_7c	Bioinformatic processing of 16S rRNA gene amplicons	MiSeq	Illumina	RN17_K2_DNA_Bac_7c	SRX5083648	NCBI Sequence Read Archive	SRP171602	https://identifiers.org/ncbi/insdc.sra:SRP171602	Bioinformatic processing of 16S rRNA gene amplicons			16S rRNA gene sequence processing statistics and BioSample accession numbers	figshare	doi:10.6084/m9.figshare.8948813.v1	https://doi.org/10.6084/m9.figshare.8948813.v1	Bioinformatic processing of 16S rRNA gene amplicons			ASV_sequences_PRJNA507590.fasta	figshare	doi:10.6084/m9.figshare.7808324.v5	https://doi.org/10.6084/m9.figshare.7808324.v5	Bioinformatic processing of 16S rRNA gene amplicons			ASV_counts_and_taxonomic_assignments_PRJNA507590	figshare	doi:10.6084/m9.figshare.8832458.v3	https://doi.org/10.6084/m9.figshare.8832458.v3	Bacterial community analysis	Lake Neusiedl sample metadata and porewater properties	figshare	doi:10.6084/m9.figshare.8948906.v1	https://doi.org/10.6084/m9.figshare.8948906.v1
RN17_K02_DNA_Bac_8a	Bioinformatic processing of 16S rRNA gene amplicons	MiSeq	Illumina	RN17_K2_DNA_Bac_8a	SRX5083649	NCBI Sequence Read Archive	SRP171602	https://identifiers.org/ncbi/insdc.sra:SRP171602	Bioinformatic processing of 16S rRNA gene amplicons			16S rRNA gene sequence processing statistics and BioSample accession numbers	figshare	doi:10.6084/m9.figshare.8948813.v1	https://doi.org/10.6084/m9.figshare.8948813.v1	Bioinformatic processing of 16S rRNA gene amplicons			ASV_sequences_PRJNA507590.fasta	figshare	doi:10.6084/m9.figshare.7808324.v5	https://doi.org/10.6084/m9.figshare.7808324.v5	Bioinformatic processing of 16S rRNA gene amplicons			ASV_counts_and_taxonomic_assignments_PRJNA507590	figshare	doi:10.6084/m9.figshare.8832458.v3	https://doi.org/10.6084/m9.figshare.8832458.v3	Bacterial community analysis	Lake Neusiedl sample metadata and porewater properties	figshare	doi:10.6084/m9.figshare.8948906.v1	https://doi.org/10.6084/m9.figshare.8948906.v1
RN17_K02_DNA_Bac_8b	Bioinformatic processing of 16S rRNA gene amplicons	MiSeq	Illumina	RN17_K2_DNA_Bac_8b	SRX5083650	NCBI Sequence Read Archive	SRP171602	https://identifiers.org/ncbi/insdc.sra:SRP171602	Bioinformatic processing of 16S rRNA gene amplicons			16S rRNA gene sequence processing statistics and BioSample accession numbers	figshare	doi:10.6084/m9.figshare.8948813.v1	https://doi.org/10.6084/m9.figshare.8948813.v1	Bioinformatic processing of 16S rRNA gene amplicons			ASV_sequences_PRJNA507590.fasta	figshare	doi:10.6084/m9.figshare.7808324.v5	https://doi.org/10.6084/m9.figshare.7808324.v5	Bioinformatic processing of 16S rRNA gene amplicons			ASV_counts_and_taxonomic_assignments_PRJNA507590	figshare	doi:10.6084/m9.figshare.8832458.v3	https://doi.org/10.6084/m9.figshare.8832458.v3	Bacterial community analysis	Lake Neusiedl sample metadata and porewater properties	figshare	doi:10.6084/m9.figshare.8948906.v1	https://doi.org/10.6084/m9.figshare.8948906.v1
RN17_K02_DNA_Bac_8c	Bioinformatic processing of 16S rRNA gene amplicons	MiSeq	Illumina	RN17_K2_DNA_Bac_8c	SRX5083651	NCBI Sequence Read Archive	SRP171602	https://identifiers.org/ncbi/insdc.sra:SRP171602	Bioinformatic processing of 16S rRNA gene amplicons			16S rRNA gene sequence processing statistics and BioSample accession numbers	figshare	doi:10.6084/m9.figshare.8948813.v1	https://doi.org/10.6084/m9.figshare.8948813.v1	Bioinformatic processing of 16S rRNA gene amplicons			ASV_sequences_PRJNA507590.fasta	figshare	doi:10.6084/m9.figshare.7808324.v5	https://doi.org/10.6084/m9.figshare.7808324.v5	Bioinformatic processing of 16S rRNA gene amplicons			ASV_counts_and_taxonomic_assignments_PRJNA507590	figshare	doi:10.6084/m9.figshare.8832458.v3	https://doi.org/10.6084/m9.figshare.8832458.v3	Bacterial community analysis	Lake Neusiedl sample metadata and porewater properties	figshare	doi:10.6084/m9.figshare.8948906.v1	https://doi.org/10.6084/m9.figshare.8948906.v1
RN17_K02_DNA_Bac_9a	Bioinformatic processing of 16S rRNA gene amplicons	MiSeq	Illumina	RN17_K2_DNA_Bac_9a	SRX5083652	NCBI Sequence Read Archive	SRP171602	https://identifiers.org/ncbi/insdc.sra:SRP171602	Bioinformatic processing of 16S rRNA gene amplicons			16S rRNA gene sequence processing statistics and BioSample accession numbers	figshare	doi:10.6084/m9.figshare.8948813.v1	https://doi.org/10.6084/m9.figshare.8948813.v1	Bioinformatic processing of 16S rRNA gene amplicons			ASV_sequences_PRJNA507590.fasta	figshare	doi:10.6084/m9.figshare.7808324.v5	https://doi.org/10.6084/m9.figshare.7808324.v5	Bioinformatic processing of 16S rRNA gene amplicons			ASV_counts_and_taxonomic_assignments_PRJNA507590	figshare	doi:10.6084/m9.figshare.8832458.v3	https://doi.org/10.6084/m9.figshare.8832458.v3	Bacterial community analysis	Lake Neusiedl sample metadata and porewater properties	figshare	doi:10.6084/m9.figshare.8948906.v1	https://doi.org/10.6084/m9.figshare.8948906.v1
RN17_K02_DNA_Bac_9b	Bioinformatic processing of 16S rRNA gene amplicons	MiSeq	Illumina	RN17_K2_DNA_Bac_9b	SRX5083642	NCBI Sequence Read Archive	SRP171602	https://identifiers.org/ncbi/insdc.sra:SRP171602	Bioinformatic processing of 16S rRNA gene amplicons			16S rRNA gene sequence processing statistics and BioSample accession numbers	figshare	doi:10.6084/m9.figshare.8948813.v1	https://doi.org/10.6084/m9.figshare.8948813.v1	Bioinformatic processing of 16S rRNA gene amplicons			ASV_sequences_PRJNA507590.fasta	figshare	doi:10.6084/m9.figshare.7808324.v5	https://doi.org/10.6084/m9.figshare.7808324.v5	Bioinformatic processing of 16S rRNA gene amplicons			ASV_counts_and_taxonomic_assignments_PRJNA507590	figshare	doi:10.6084/m9.figshare.8832458.v3	https://doi.org/10.6084/m9.figshare.8832458.v3	Bacterial community analysis	Lake Neusiedl sample metadata and porewater properties	figshare	doi:10.6084/m9.figshare.8948906.v1	https://doi.org/10.6084/m9.figshare.8948906.v1
RN17_K02_DNA_Bac_9c	Bioinformatic processing of 16S rRNA gene amplicons	MiSeq	Illumina	RN17_K2_DNA_Bac_9c	SRX5083643	NCBI Sequence Read Archive	SRP171602	https://identifiers.org/ncbi/insdc.sra:SRP171602	Bioinformatic processing of 16S rRNA gene amplicons			16S rRNA gene sequence processing statistics and BioSample accession numbers	figshare	doi:10.6084/m9.figshare.8948813.v1	https://doi.org/10.6084/m9.figshare.8948813.v1	Bioinformatic processing of 16S rRNA gene amplicons			ASV_sequences_PRJNA507590.fasta	figshare	doi:10.6084/m9.figshare.7808324.v5	https://doi.org/10.6084/m9.figshare.7808324.v5	Bioinformatic processing of 16S rRNA gene amplicons			ASV_counts_and_taxonomic_assignments_PRJNA507590	figshare	doi:10.6084/m9.figshare.8832458.v3	https://doi.org/10.6084/m9.figshare.8832458.v3	Bacterial community analysis	Lake Neusiedl sample metadata and porewater properties	figshare	doi:10.6084/m9.figshare.8948906.v1	https://doi.org/10.6084/m9.figshare.8948906.v1
RN17_K02_DNA_Bac_F1	Bioinformatic processing of 16S rRNA gene amplicons	MiSeq	Illumina	RN17_K2_DNA_Bac_F1	SRX5083628	NCBI Sequence Read Archive	SRP171602	https://identifiers.org/ncbi/insdc.sra:SRP171602	Bioinformatic processing of 16S rRNA gene amplicons			16S rRNA gene sequence processing statistics and BioSample accession numbers	figshare	doi:10.6084/m9.figshare.8948813.v1	https://doi.org/10.6084/m9.figshare.8948813.v1	Bioinformatic processing of 16S rRNA gene amplicons			ASV_sequences_PRJNA507590.fasta	figshare	doi:10.6084/m9.figshare.7808324.v5	https://doi.org/10.6084/m9.figshare.7808324.v5	Bioinformatic processing of 16S rRNA gene amplicons			ASV_counts_and_taxonomic_assignments_PRJNA507590	figshare	doi:10.6084/m9.figshare.8832458.v3	https://doi.org/10.6084/m9.figshare.8832458.v3	Bacterial community analysis	Lake Neusiedl sample metadata and porewater properties	figshare	doi:10.6084/m9.figshare.8948906.v1	https://doi.org/10.6084/m9.figshare.8948906.v1
RN17_K02_DNA_Bac_F2	Bioinformatic processing of 16S rRNA gene amplicons	MiSeq	Illumina	RN17_K2_DNA_Bac_F2	SRX5083627	NCBI Sequence Read Archive	SRP171602	https://identifiers.org/ncbi/insdc.sra:SRP171602	Bioinformatic processing of 16S rRNA gene amplicons			16S rRNA gene sequence processing statistics and BioSample accession numbers	figshare	doi:10.6084/m9.figshare.8948813.v1	https://doi.org/10.6084/m9.figshare.8948813.v1	Bioinformatic processing of 16S rRNA gene amplicons			ASV_sequences_PRJNA507590.fasta	figshare	doi:10.6084/m9.figshare.7808324.v5	https://doi.org/10.6084/m9.figshare.7808324.v5	Bioinformatic processing of 16S rRNA gene amplicons			ASV_counts_and_taxonomic_assignments_PRJNA507590	figshare	doi:10.6084/m9.figshare.8832458.v3	https://doi.org/10.6084/m9.figshare.8832458.v3	Bacterial community analysis	Lake Neusiedl sample metadata and porewater properties	figshare	doi:10.6084/m9.figshare.8948906.v1	https://doi.org/10.6084/m9.figshare.8948906.v1
RN17_K02_DNA_Bac_F3	Bioinformatic processing of 16S rRNA gene amplicons	MiSeq	Illumina	RN17_K2_DNA_Bac_F3	SRX5083629	NCBI Sequence Read Archive	SRP171602	https://identifiers.org/ncbi/insdc.sra:SRP171602	Bioinformatic processing of 16S rRNA gene amplicons			16S rRNA gene sequence processing statistics and BioSample accession numbers	figshare	doi:10.6084/m9.figshare.8948813.v1	https://doi.org/10.6084/m9.figshare.8948813.v1	Bioinformatic processing of 16S rRNA gene amplicons			ASV_sequences_PRJNA507590.fasta	figshare	doi:10.6084/m9.figshare.7808324.v5	https://doi.org/10.6084/m9.figshare.7808324.v5	Bioinformatic processing of 16S rRNA gene amplicons			ASV_counts_and_taxonomic_assignments_PRJNA507590	figshare	doi:10.6084/m9.figshare.8832458.v3	https://doi.org/10.6084/m9.figshare.8832458.v3	Bacterial community analysis	Lake Neusiedl sample metadata and porewater properties	figshare	doi:10.6084/m9.figshare.8948906.v1	https://doi.org/10.6084/m9.figshare.8948906.v1
RN17_K03_supernatant	Water column and porewater analysis	Multi 3430;340i pH meter;ICAP-Q;883 Basic IC	WTW;WTW;ThermoFisher;Metrohm;SI Analytics	RN17_K03_supernatant contribution to Lake Neusiedl sample metadata and porewater properties	Lake Neusiedl sample metadata and porewater properties	figshare	doi:10.6084/m9.figshare.8948906.v1	https://doi.org/10.6084/m9.figshare.8948906.v1
RN17_K03_01	Water column and porewater analysis	Multi 3430;340i pH meter;ICAP-Q;883 Basic IC	WTW;WTW;ThermoFisher;Metrohm;SI Analytics	RN17_K03_01 contribution to Lake Neusiedl sample metadata and porewater properties	Lake Neusiedl sample metadata and porewater properties	figshare	doi:10.6084/m9.figshare.8948906.v1	https://doi.org/10.6084/m9.figshare.8948906.v1
RN17_K03_02	Water column and porewater analysis	Multi 3430;340i pH meter;ICAP-Q;883 Basic IC	WTW;WTW;ThermoFisher;Metrohm;SI Analytics	RN17_K03_02 contribution to Lake Neusiedl sample metadata and porewater properties	Lake Neusiedl sample metadata and porewater properties	figshare	doi:10.6084/m9.figshare.8948906.v1	https://doi.org/10.6084/m9.figshare.8948906.v1
RN17_K03_03	Water column and porewater analysis	Multi 3430;340i pH meter;ICAP-Q;883 Basic IC	WTW;WTW;ThermoFisher;Metrohm;SI Analytics	RN17_K03_03 contribution to Lake Neusiedl sample metadata and porewater properties	Lake Neusiedl sample metadata and porewater properties	figshare	doi:10.6084/m9.figshare.8948906.v1	https://doi.org/10.6084/m9.figshare.8948906.v1
RN17_K03_04	Water column and porewater analysis	Multi 3430;340i pH meter;ICAP-Q;883 Basic IC	WTW;WTW;ThermoFisher;Metrohm;SI Analytics	RN17_K03_04 contribution to Lake Neusiedl sample metadata and porewater properties	Lake Neusiedl sample metadata and porewater properties	figshare	doi:10.6084/m9.figshare.8948906.v1	https://doi.org/10.6084/m9.figshare.8948906.v1
RN17_K03_05	Water column and porewater analysis	Multi 3430;340i pH meter;ICAP-Q;883 Basic IC	WTW;WTW;ThermoFisher;Metrohm;SI Analytics	RN17_K03_05 contribution to Lake Neusiedl sample metadata and porewater properties	Lake Neusiedl sample metadata and porewater properties	figshare	doi:10.6084/m9.figshare.8948906.v1	https://doi.org/10.6084/m9.figshare.8948906.v1
RN17_K03_06	Water column and porewater analysis	Multi 3430;340i pH meter;ICAP-Q;883 Basic IC	WTW;WTW;ThermoFisher;Metrohm;SI Analytics	RN17_K03_06 contribution to Lake Neusiedl sample metadata and porewater properties	Lake Neusiedl sample metadata and porewater properties	figshare	doi:10.6084/m9.figshare.8948906.v1	https://doi.org/10.6084/m9.figshare.8948906.v1
RN17_K03_07	Water column and porewater analysis	Multi 3430;340i pH meter;ICAP-Q;883 Basic IC	WTW;WTW;ThermoFisher;Metrohm;SI Analytics	RN17_K03_07 contribution to Lake Neusiedl sample metadata and porewater properties	Lake Neusiedl sample metadata and porewater properties	figshare	doi:10.6084/m9.figshare.8948906.v1	https://doi.org/10.6084/m9.figshare.8948906.v1
RN17_K03_08	Water column and porewater analysis	Multi 3430;340i pH meter;ICAP-Q;883 Basic IC	WTW;WTW;ThermoFisher;Metrohm;SI Analytics	RN17_K03_08 contribution to Lake Neusiedl sample metadata and porewater properties	Lake Neusiedl sample metadata and porewater properties	figshare	doi:10.6084/m9.figshare.8948906.v1	https://doi.org/10.6084/m9.figshare.8948906.v1
RN17_K03_09	Water column and porewater analysis	Multi 3430;340i pH meter;ICAP-Q;883 Basic IC	WTW;WTW;ThermoFisher;Metrohm;SI Analytics	RN17_K03_09 contribution to Lake Neusiedl sample metadata and porewater properties	Lake Neusiedl sample metadata and porewater properties	figshare	doi:10.6084/m9.figshare.8948906.v1	https://doi.org/10.6084/m9.figshare.8948906.v1
RN17_K03_10	Water column and porewater analysis	Multi 3430;340i pH meter;ICAP-Q;883 Basic IC	WTW;WTW;ThermoFisher;Metrohm;SI Analytics	RN17_K03_10 contribution to Lake Neusiedl sample metadata and porewater properties	Lake Neusiedl sample metadata and porewater properties	figshare	doi:10.6084/m9.figshare.8948906.v1	https://doi.org/10.6084/m9.figshare.8948906.v1
