# Supplementary material for: Bacterial succession along a sediment porewater gradient at Lake Neusiedl in Austria
Source: Sci Data. 2019 Aug 30;6:163. doi: 10.1038/s41597-019-0172-9 (PMC6717209; doi:10.1038/s41597-019-0172-9)
Supplement: Supplementary file 1 — Download metadata file [file 41597_2019_172_MOESM1_ESM.zip › s_Daniel198A_study.txt]

Source Name	Characteristics[organism]	Term Source REF	Term Accession Number	Characteristics[geographical location]	Term Source REF	Term Accession Number	Characteristics[environment type]	Term Source REF	Term Accession Number	Protocol REF	Protocol REF	Protocol REF	Sample Name	Factor Value[sampling location]	Factor Value[depth in cm]
Sediment core K01-1	metagenome	NCBITaxon	NCBITaxon:256318	Neusiedlersee	GAZ	GAZ:00058633	lake	ENVO	ENVO:00000020	Sediment sampling at Lake Neusiedl, Austria	DNA extraction and amplification of bacterial 16S rRNA genes	Bacterial community analysis	RN17_K01_DNA_Bac_1a	sediment	0
Sediment core K01-1	metagenome	NCBITaxon	NCBITaxon:256318	Neusiedlersee	GAZ	GAZ:00058633	lake	ENVO	ENVO:00000020	Sediment sampling at Lake Neusiedl, Austria	DNA extraction and amplification of bacterial 16S rRNA genes	Bacterial community analysis	RN17_K01_DNA_Bac_1b	sediment	0
Sediment core K01-1	metagenome	NCBITaxon	NCBITaxon:256318	Neusiedlersee	GAZ	GAZ:00058633	lake	ENVO	ENVO:00000020	Sediment sampling at Lake Neusiedl, Austria	DNA extraction and amplification of bacterial 16S rRNA genes	Bacterial community analysis	RN17_K01_DNA_Bac_1c	sediment	0
Sediment core K01-2	metagenome	NCBITaxon	NCBITaxon:256318	Neusiedlersee	GAZ	GAZ:00058633	lake	ENVO	ENVO:00000020	Sediment sampling at Lake Neusiedl, Austria	Water column and porewater analysis	Bacterial community analysis	RN17_K01_DNA_Bac_2a	sediment	5
Sediment core K01-2	metagenome	NCBITaxon	NCBITaxon:256318	Neusiedlersee	GAZ	GAZ:00058633	lake	ENVO	ENVO:00000020	Sediment sampling at Lake Neusiedl, Austria	Water column and porewater analysis	Bacterial community analysis	RN17_K01_DNA_Bac_2b	sediment	5
Sediment core K01-2	metagenome	NCBITaxon	NCBITaxon:256318	Neusiedlersee	GAZ	GAZ:00058633	lake	ENVO	ENVO:00000020	Sediment sampling at Lake Neusiedl, Austria	DNA extraction and amplification of bacterial 16S rRNA genes	Bacterial community analysis	RN17_K01_DNA_Bac_2c	sediment	5
Sediment core K01-3	metagenome	NCBITaxon	NCBITaxon:256318	Neusiedlersee	GAZ	GAZ:00058633	lake	ENVO	ENVO:00000020	Sediment sampling at Lake Neusiedl, Austria	DNA extraction and amplification of bacterial 16S rRNA genes	Bacterial community analysis	RN17_K01_DNA_Bac_3a	sediment	10
Sediment core K01-3	metagenome	NCBITaxon	NCBITaxon:256318	Neusiedlersee	GAZ	GAZ:00058633	lake	ENVO	ENVO:00000020	Sediment sampling at Lake Neusiedl, Austria	DNA extraction and amplification of bacterial 16S rRNA genes	Bacterial community analysis	RN17_K01_DNA_Bac_3b	sediment	10
Sediment core K01-3	metagenome	NCBITaxon	NCBITaxon:256318	Neusiedlersee	GAZ	GAZ:00058633	lake	ENVO	ENVO:00000020	Sediment sampling at Lake Neusiedl, Austria	DNA extraction and amplification of bacterial 16S rRNA genes	Bacterial community analysis	RN17_K01_DNA_Bac_3c	sediment	10
Sediment core K01-4	metagenome	NCBITaxon	NCBITaxon:256318	Neusiedlersee	GAZ	GAZ:00058633	lake	ENVO	ENVO:00000020	Sediment sampling at Lake Neusiedl, Austria	DNA extraction and amplification of bacterial 16S rRNA genes	Bacterial community analysis	RN17_K01_DNA_Bac_4a	sediment	15
Sediment core K01-4	metagenome	NCBITaxon	NCBITaxon:256318	Neusiedlersee	GAZ	GAZ:00058633	lake	ENVO	ENVO:00000020	Sediment sampling at Lake Neusiedl, Austria	DNA extraction and amplification of bacterial 16S rRNA genes	Bacterial community analysis	RN17_K01_DNA_Bac_4b	sediment	15
Sediment core K01-4	metagenome	NCBITaxon	NCBITaxon:256318	Neusiedlersee	GAZ	GAZ:00058633	lake	ENVO	ENVO:00000020	Sediment sampling at Lake Neusiedl, Austria	DNA extraction and amplification of bacterial 16S rRNA genes	Bacterial community analysis	RN17_K01_DNA_Bac_4c	sediment	15
Sediment core K01-5	metagenome	NCBITaxon	NCBITaxon:256318	Neusiedlersee	GAZ	GAZ:00058633	lake	ENVO	ENVO:00000020	Sediment sampling at Lake Neusiedl, Austria	DNA extraction and amplification of bacterial 16S rRNA genes	Bacterial community analysis	RN17_K01_DNA_Bac_5a	sediment	20
Sediment core K01-5	metagenome	NCBITaxon	NCBITaxon:256318	Neusiedlersee	GAZ	GAZ:00058633	lake	ENVO	ENVO:00000020	Sediment sampling at Lake Neusiedl, Austria	DNA extraction and amplification of bacterial 16S rRNA genes	Bacterial community analysis	RN17_K01_DNA_Bac_5b	sediment	20
Sediment core K01-5	metagenome	NCBITaxon	NCBITaxon:256318	Neusiedlersee	GAZ	GAZ:00058633	lake	ENVO	ENVO:00000020	Sediment sampling at Lake Neusiedl, Austria	DNA extraction and amplification of bacterial 16S rRNA genes	Bacterial community analysis	RN17_K01_DNA_Bac_5c	sediment	20
Sediment core K01-6	metagenome	NCBITaxon	NCBITaxon:256318	Neusiedlersee	GAZ	GAZ:00058633	lake	ENVO	ENVO:00000020	Sediment sampling at Lake Neusiedl, Austria	DNA extraction and amplification of bacterial 16S rRNA genes	Bacterial community analysis	RN17_K01_DNA_Bac_6a	sediment	25
Sediment core K01-6	metagenome	NCBITaxon	NCBITaxon:256318	Neusiedlersee	GAZ	GAZ:00058633	lake	ENVO	ENVO:00000020	Sediment sampling at Lake Neusiedl, Austria	DNA extraction and amplification of bacterial 16S rRNA genes	Bacterial community analysis	RN17_K01_DNA_Bac_6b	sediment	25
Sediment core K01-6	metagenome	NCBITaxon	NCBITaxon:256318	Neusiedlersee	GAZ	GAZ:00058633	lake	ENVO	ENVO:00000020	Sediment sampling at Lake Neusiedl, Austria	DNA extraction and amplification of bacterial 16S rRNA genes	Bacterial community analysis	RN17_K01_DNA_Bac_6c	sediment	25
Sediment core K01-7	metagenome	NCBITaxon	NCBITaxon:256318	Neusiedlersee	GAZ	GAZ:00058633	lake	ENVO	ENVO:00000020	Sediment sampling at Lake Neusiedl, Austria	DNA extraction and amplification of bacterial 16S rRNA genes	Bacterial community analysis	RN17_K01_DNA_Bac_7a	sediment	30
Sediment core K01-7	metagenome	NCBITaxon	NCBITaxon:256318	Neusiedlersee	GAZ	GAZ:00058633	lake	ENVO	ENVO:00000020	Sediment sampling at Lake Neusiedl, Austria	DNA extraction and amplification of bacterial 16S rRNA genes	Bacterial community analysis	RN17_K01_DNA_Bac_7b	sediment	30
Sediment core K01-7	metagenome	NCBITaxon	NCBITaxon:256318	Neusiedlersee	GAZ	GAZ:00058633	lake	ENVO	ENVO:00000020	Sediment sampling at Lake Neusiedl, Austria	DNA extraction and amplification of bacterial 16S rRNA genes	Bacterial community analysis	RN17_K01_DNA_Bac_7c	sediment	30
Sediment core K01-8	metagenome	NCBITaxon	NCBITaxon:256318	Neusiedlersee	GAZ	GAZ:00058633	lake	ENVO	ENVO:00000020	Sediment sampling at Lake Neusiedl, Austria	DNA extraction and amplification of bacterial 16S rRNA genes	Bacterial community analysis	RN17_K01_DNA_Bac_8a	sediment	35
Sediment core K01-8	metagenome	NCBITaxon	NCBITaxon:256318	Neusiedlersee	GAZ	GAZ:00058633	lake	ENVO	ENVO:00000020	Sediment sampling at Lake Neusiedl, Austria	DNA extraction and amplification of bacterial 16S rRNA genes	Bacterial community analysis	RN17_K01_DNA_Bac_8b	sediment	35
Sediment core K01-8	metagenome	NCBITaxon	NCBITaxon:256318	Neusiedlersee	GAZ	GAZ:00058633	lake	ENVO	ENVO:00000020	Sediment sampling at Lake Neusiedl, Austria	DNA extraction and amplification of bacterial 16S rRNA genes	Bacterial community analysis	RN17_K01_DNA_Bac_8c	sediment	35
Core supernatant K01	metagenome	NCBITaxon	NCBITaxon:256318	Neusiedlersee	GAZ	GAZ:00058633	lake	ENVO	ENVO:00000020	Sediment sampling at Lake Neusiedl, Austria	DNA extraction and amplification of bacterial 16S rRNA genes	Bacterial community analysis	RN17_K01_DNA_Bac_F1	filters from core supernatant (water column)	-20
Core supernatant K01	metagenome	NCBITaxon	NCBITaxon:256318	Neusiedlersee	GAZ	GAZ:00058633	lake	ENVO	ENVO:00000020	Sediment sampling at Lake Neusiedl, Austria	DNA extraction and amplification of bacterial 16S rRNA genes	Bacterial community analysis	RN17_K01_DNA_Bac_F2	filters from core supernatant (water column)	-20
Core supernatant K01	metagenome	NCBITaxon	NCBITaxon:256318	Neusiedlersee	GAZ	GAZ:00058633	lake	ENVO	ENVO:00000020	Sediment sampling at Lake Neusiedl, Austria	DNA extraction and amplification of bacterial 16S rRNA genes	Bacterial community analysis	RN17_K01_DNA_Bac_F3	filters from core supernatant (water column)	-20
Sediment core K02-10	metagenome	NCBITaxon	NCBITaxon:256318	Neusiedlersee	GAZ	GAZ:00058633	lake	ENVO	ENVO:00000020	Sediment sampling at Lake Neusiedl, Austria	DNA extraction and amplification of bacterial 16S rRNA genes	Bacterial community analysis	RN17_K02_DNA_Bac_10a	sediment	30
Sediment core K02-10	metagenome	NCBITaxon	NCBITaxon:256318	Neusiedlersee	GAZ	GAZ:00058633	lake	ENVO	ENVO:00000020	Sediment sampling at Lake Neusiedl, Austria	DNA extraction and amplification of bacterial 16S rRNA genes	Bacterial community analysis	RN17_K02_DNA_Bac_10b	sediment	30
Sediment core K02-10	metagenome	NCBITaxon	NCBITaxon:256318	Neusiedlersee	GAZ	GAZ:00058633	lake	ENVO	ENVO:00000020	Sediment sampling at Lake Neusiedl, Austria	DNA extraction and amplification of bacterial 16S rRNA genes	Bacterial community analysis	RN17_K02_DNA_Bac_10c	sediment	30
Sediment core K02-11	metagenome	NCBITaxon	NCBITaxon:256318	Neusiedlersee	GAZ	GAZ:00058633	lake	ENVO	ENVO:00000020	Sediment sampling at Lake Neusiedl, Austria	DNA extraction and amplification of bacterial 16S rRNA genes	Bacterial community analysis	RN17_K02_DNA_Bac_11a	sediment	32.5
Sediment core K02-11	metagenome	NCBITaxon	NCBITaxon:256318	Neusiedlersee	GAZ	GAZ:00058633	lake	ENVO	ENVO:00000020	Sediment sampling at Lake Neusiedl, Austria	DNA extraction and amplification of bacterial 16S rRNA genes	Bacterial community analysis	RN17_K02_DNA_Bac_11b	sediment	32.5
Sediment core K02-11	metagenome	NCBITaxon	NCBITaxon:256318	Neusiedlersee	GAZ	GAZ:00058633	lake	ENVO	ENVO:00000020	Sediment sampling at Lake Neusiedl, Austria	DNA extraction and amplification of bacterial 16S rRNA genes	Bacterial community analysis	RN17_K02_DNA_Bac_11c	sediment	32.5
Sediment core K02-1	metagenome	NCBITaxon	NCBITaxon:256318	Neusiedlersee	GAZ	GAZ:00058633	lake	ENVO	ENVO:00000020	Sediment sampling at Lake Neusiedl, Austria	DNA extraction and amplification of bacterial 16S rRNA genes	Bacterial community analysis	RN17_K02_DNA_Bac_1a	sediment	0
Sediment core K02-1	metagenome	NCBITaxon	NCBITaxon:256318	Neusiedlersee	GAZ	GAZ:00058633	lake	ENVO	ENVO:00000020	Sediment sampling at Lake Neusiedl, Austria	DNA extraction and amplification of bacterial 16S rRNA genes	Bacterial community analysis	RN17_K02_DNA_Bac_1b	sediment	0
Sediment core K02-1	metagenome	NCBITaxon	NCBITaxon:256318	Neusiedlersee	GAZ	GAZ:00058633	lake	ENVO	ENVO:00000020	Sediment sampling at Lake Neusiedl, Austria	DNA extraction and amplification of bacterial 16S rRNA genes	Bacterial community analysis	RN17_K02_DNA_Bac_1c	sediment	0
Sediment core K02-2	metagenome	NCBITaxon	NCBITaxon:256318	Neusiedlersee	GAZ	GAZ:00058633	lake	ENVO	ENVO:00000020	Sediment sampling at Lake Neusiedl, Austria	DNA extraction and amplification of bacterial 16S rRNA genes	Bacterial community analysis	RN17_K02_DNA_Bac_2a	sediment	5
Sediment core K02-2	metagenome	NCBITaxon	NCBITaxon:256318	Neusiedlersee	GAZ	GAZ:00058633	lake	ENVO	ENVO:00000020	Sediment sampling at Lake Neusiedl, Austria	DNA extraction and amplification of bacterial 16S rRNA genes	Bacterial community analysis	RN17_K02_DNA_Bac_2b	sediment	5
Sediment core K02-2	metagenome	NCBITaxon	NCBITaxon:256318	Neusiedlersee	GAZ	GAZ:00058633	lake	ENVO	ENVO:00000020	Sediment sampling at Lake Neusiedl, Austria	DNA extraction and amplification of bacterial 16S rRNA genes	Bacterial community analysis	RN17_K02_DNA_Bac_2c	sediment	5
Sediment core K02-3	metagenome	NCBITaxon	NCBITaxon:256318	Neusiedlersee	GAZ	GAZ:00058633	lake	ENVO	ENVO:00000020	Sediment sampling at Lake Neusiedl, Austria	DNA extraction and amplification of bacterial 16S rRNA genes	Bacterial community analysis	RN17_K02_DNA_Bac_3a	sediment	10
Sediment core K02-3	metagenome	NCBITaxon	NCBITaxon:256318	Neusiedlersee	GAZ	GAZ:00058633	lake	ENVO	ENVO:00000020	Sediment sampling at Lake Neusiedl, Austria	DNA extraction and amplification of bacterial 16S rRNA genes	Bacterial community analysis	RN17_K02_DNA_Bac_3b	sediment	10
Sediment core K02-3	metagenome	NCBITaxon	NCBITaxon:256318	Neusiedlersee	GAZ	GAZ:00058633	lake	ENVO	ENVO:00000020	Sediment sampling at Lake Neusiedl, Austria	DNA extraction and amplification of bacterial 16S rRNA genes	Bacterial community analysis	RN17_K02_DNA_Bac_3c	sediment	10
Sediment core K02-4	metagenome	NCBITaxon	NCBITaxon:256318	Neusiedlersee	GAZ	GAZ:00058633	lake	ENVO	ENVO:00000020	Sediment sampling at Lake Neusiedl, Austria	DNA extraction and amplification of bacterial 16S rRNA genes	Bacterial community analysis	RN17_K02_DNA_Bac_4a	sediment	15
Sediment core K02-4	metagenome	NCBITaxon	NCBITaxon:256318	Neusiedlersee	GAZ	GAZ:00058633	lake	ENVO	ENVO:00000020	Sediment sampling at Lake Neusiedl, Austria	DNA extraction and amplification of bacterial 16S rRNA genes	Bacterial community analysis	RN17_K02_DNA_Bac_4b	sediment	15
Sediment core K02-4	metagenome	NCBITaxon	NCBITaxon:256318	Neusiedlersee	GAZ	GAZ:00058633	lake	ENVO	ENVO:00000020	Sediment sampling at Lake Neusiedl, Austria	DNA extraction and amplification of bacterial 16S rRNA genes	Bacterial community analysis	RN17_K02_DNA_Bac_4c	sediment	15
Sediment core K02-5	metagenome	NCBITaxon	NCBITaxon:256318	Neusiedlersee	GAZ	GAZ:00058633	lake	ENVO	ENVO:00000020	Sediment sampling at Lake Neusiedl, Austria	DNA extraction and amplification of bacterial 16S rRNA genes	Bacterial community analysis	RN17_K02_DNA_Bac_5a	sediment	17.5
Sediment core K02-5	metagenome	NCBITaxon	NCBITaxon:256318	Neusiedlersee	GAZ	GAZ:00058633	lake	ENVO	ENVO:00000020	Sediment sampling at Lake Neusiedl, Austria	DNA extraction and amplification of bacterial 16S rRNA genes	Bacterial community analysis	RN17_K02_DNA_Bac_5b	sediment	17.5
Sediment core K02-5	metagenome	NCBITaxon	NCBITaxon:256318	Neusiedlersee	GAZ	GAZ:00058633	lake	ENVO	ENVO:00000020	Sediment sampling at Lake Neusiedl, Austria	DNA extraction and amplification of bacterial 16S rRNA genes	Bacterial community analysis	RN17_K02_DNA_Bac_5c	sediment	17.5
Sediment core K02-6	metagenome	NCBITaxon	NCBITaxon:256318	Neusiedlersee	GAZ	GAZ:00058633	lake	ENVO	ENVO:00000020	Sediment sampling at Lake Neusiedl, Austria	DNA extraction and amplification of bacterial 16S rRNA genes	Bacterial community analysis	RN17_K02_DNA_Bac_6a	sediment	20
Sediment core K02-6	metagenome	NCBITaxon	NCBITaxon:256318	Neusiedlersee	GAZ	GAZ:00058633	lake	ENVO	ENVO:00000020	Sediment sampling at Lake Neusiedl, Austria	DNA extraction and amplification of bacterial 16S rRNA genes	Bacterial community analysis	RN17_K02_DNA_Bac_6b	sediment	20
Sediment core K02-6	metagenome	NCBITaxon	NCBITaxon:256318	Neusiedlersee	GAZ	GAZ:00058633	lake	ENVO	ENVO:00000020	Sediment sampling at Lake Neusiedl, Austria	DNA extraction and amplification of bacterial 16S rRNA genes	Bacterial community analysis	RN17_K02_DNA_Bac_6c	sediment	20
Sediment core K02-7	metagenome	NCBITaxon	NCBITaxon:256318	Neusiedlersee	GAZ	GAZ:00058633	lake	ENVO	ENVO:00000020	Sediment sampling at Lake Neusiedl, Austria	DNA extraction and amplification of bacterial 16S rRNA genes	Bacterial community analysis	RN17_K02_DNA_Bac_7a	sediment	22.5
Sediment core K02-7	metagenome	NCBITaxon	NCBITaxon:256318	Neusiedlersee	GAZ	GAZ:00058633	lake	ENVO	ENVO:00000020	Sediment sampling at Lake Neusiedl, Austria	DNA extraction and amplification of bacterial 16S rRNA genes	Bacterial community analysis	RN17_K02_DNA_Bac_7b	sediment	22.5
Sediment core K02-7	metagenome	NCBITaxon	NCBITaxon:256318	Neusiedlersee	GAZ	GAZ:00058633	lake	ENVO	ENVO:00000020	Sediment sampling at Lake Neusiedl, Austria	DNA extraction and amplification of bacterial 16S rRNA genes	Bacterial community analysis	RN17_K02_DNA_Bac_7c	sediment	22.5
Sediment core K02-8	metagenome	NCBITaxon	NCBITaxon:256318	Neusiedlersee	GAZ	GAZ:00058633	lake	ENVO	ENVO:00000020	Sediment sampling at Lake Neusiedl, Austria	DNA extraction and amplification of bacterial 16S rRNA genes	Bacterial community analysis	RN17_K02_DNA_Bac_8a	sediment	25
Sediment core K02-8	metagenome	NCBITaxon	NCBITaxon:256318	Neusiedlersee	GAZ	GAZ:00058633	lake	ENVO	ENVO:00000020	Sediment sampling at Lake Neusiedl, Austria	DNA extraction and amplification of bacterial 16S rRNA genes	Bacterial community analysis	RN17_K02_DNA_Bac_8b	sediment	25
Sediment core K02-8	metagenome	NCBITaxon	NCBITaxon:256318	Neusiedlersee	GAZ	GAZ:00058633	lake	ENVO	ENVO:00000020	Sediment sampling at Lake Neusiedl, Austria	DNA extraction and amplification of bacterial 16S rRNA genes	Bacterial community analysis	RN17_K02_DNA_Bac_8c	sediment	25
Sediment core K02-9	metagenome	NCBITaxon	NCBITaxon:256318	Neusiedlersee	GAZ	GAZ:00058633	lake	ENVO	ENVO:00000020	Sediment sampling at Lake Neusiedl, Austria	DNA extraction and amplification of bacterial 16S rRNA genes	Bacterial community analysis	RN17_K02_DNA_Bac_9a	sediment	27.5
Sediment core K02-9	metagenome	NCBITaxon	NCBITaxon:256318	Neusiedlersee	GAZ	GAZ:00058633	lake	ENVO	ENVO:00000020	Sediment sampling at Lake Neusiedl, Austria	DNA extraction and amplification of bacterial 16S rRNA genes	Bacterial community analysis	RN17_K02_DNA_Bac_9b	sediment	27.5
Sediment core K02-9	metagenome	NCBITaxon	NCBITaxon:256318	Neusiedlersee	GAZ	GAZ:00058633	lake	ENVO	ENVO:00000020	Sediment sampling at Lake Neusiedl, Austria	DNA extraction and amplification of bacterial 16S rRNA genes	Bacterial community analysis	RN17_K02_DNA_Bac_9c	sediment	27.5
Core supernatant K02	metagenome	NCBITaxon	NCBITaxon:256318	Neusiedlersee	GAZ	GAZ:00058633	lake	ENVO	ENVO:00000020	Sediment sampling at Lake Neusiedl, Austria	DNA extraction and amplification of bacterial 16S rRNA genes	Bacterial community analysis	RN17_K02_DNA_Bac_F1	filters from core supernatant (water column)	-20
Core supernatant K02	metagenome	NCBITaxon	NCBITaxon:256318	Neusiedlersee	GAZ	GAZ:00058633	lake	ENVO	ENVO:00000020	Sediment sampling at Lake Neusiedl, Austria	DNA extraction and amplification of bacterial 16S rRNA genes	Bacterial community analysis	RN17_K02_DNA_Bac_F2	filters from core supernatant (water column)	-20
Core supernatant K02	metagenome	NCBITaxon	NCBITaxon:256318	Neusiedlersee	GAZ	GAZ:00058633	lake	ENVO	ENVO:00000020	Sediment sampling at Lake Neusiedl, Austria	DNA extraction and amplification of bacterial 16S rRNA genes	Bacterial community analysis	RN17_K02_DNA_Bac_F3	filters from core supernatant (water column)	-20
Core supernatant K03	metagenome	NCBITaxon	NCBITaxon:256318	Neusiedlersee	GAZ	GAZ:00058633	lake	ENVO	ENVO:00000020	Sediment sampling at Lake Neusiedl, Austria		Bacterial community analysis	RN17_K03_supernatant	water from core supernatant (water column)	-20
Sediment core K03-1	metagenome	NCBITaxon	NCBITaxon:256318	Neusiedlersee	GAZ	GAZ:00058633	lake	ENVO	ENVO:00000020	Sediment sampling at Lake Neusiedl, Austria		Bacterial community analysis	RN17_K03_01	porewater	2
Sediment core K03-2	metagenome	NCBITaxon	NCBITaxon:256318	Neusiedlersee	GAZ	GAZ:00058633	lake	ENVO	ENVO:00000020	Sediment sampling at Lake Neusiedl, Austria		Bacterial community analysis	RN17_K03_02	porewater	4.5
Sediment core K03-3	metagenome	NCBITaxon	NCBITaxon:256318	Neusiedlersee	GAZ	GAZ:00058633	lake	ENVO	ENVO:00000020	Sediment sampling at Lake Neusiedl, Austria		Bacterial community analysis	RN17_K03_03	porewater	7
Sediment core K03-4	metagenome	NCBITaxon	NCBITaxon:256318	Neusiedlersee	GAZ	GAZ:00058633	lake	ENVO	ENVO:00000020	Sediment sampling at Lake Neusiedl, Austria		Bacterial community analysis	RN17_K03_04	porewater	10
Sediment core K03-5	metagenome	NCBITaxon	NCBITaxon:256318	Neusiedlersee	GAZ	GAZ:00058633	lake	ENVO	ENVO:00000020	Sediment sampling at Lake Neusiedl, Austria		Bacterial community analysis	RN17_K03_05	porewater	13
Sediment core K03-6	metagenome	NCBITaxon	NCBITaxon:256318	Neusiedlersee	GAZ	GAZ:00058633	lake	ENVO	ENVO:00000020	Sediment sampling at Lake Neusiedl, Austria		Bacterial community analysis	RN17_K03_06	porewater	16
Sediment core K03-7	metagenome	NCBITaxon	NCBITaxon:256318	Neusiedlersee	GAZ	GAZ:00058633	lake	ENVO	ENVO:00000020	Sediment sampling at Lake Neusiedl, Austria		Bacterial community analysis	RN17_K03_07	porewater	19
Sediment core K03-8	metagenome	NCBITaxon	NCBITaxon:256318	Neusiedlersee	GAZ	GAZ:00058633	lake	ENVO	ENVO:00000020	Sediment sampling at Lake Neusiedl, Austria		Bacterial community analysis	RN17_K03_08	porewater	22
Sediment core K03-9	metagenome	NCBITaxon	NCBITaxon:256318	Neusiedlersee	GAZ	GAZ:00058633	lake	ENVO	ENVO:00000020	Sediment sampling at Lake Neusiedl, Austria		Bacterial community analysis	RN17_K03_09	porewater	25
Sediment core K03-10	metagenome	NCBITaxon	NCBITaxon:256318	Neusiedlersee	GAZ	GAZ:00058633	lake	ENVO	ENVO:00000020	Sediment sampling at Lake Neusiedl, Austria		Bacterial community analysis	RN17_K03_10	porewater	27.5
