# Supplementary material for: Bacterial succession along a sediment porewater gradient at Lake Neusiedl in Austria
Source: Sci Data. 2019 Aug 30;6:163. doi: 10.1038/s41597-019-0172-9 (PMC6717209; doi:10.1038/s41597-019-0172-9)
Supplement: Supplementary file 1 — Download metadata file [file 41597_2019_172_MOESM1_ESM.zip › i_Investigation.txt]

# Investigation File generated for Scientific Data with Investigation File Authoring Tool version 0.1.0 on 12/08/2019 - This metadata file is CC0
ONTOLOGY SOURCE REFERENCE
Term Source Name	NCBITaxon	GAZ	ERO	OBI	NCIT	ENVO	NCBITAXON	EFO	NPO
Term Source File	http://data.bioontology.org/ontologies/NCBITAXON	http://data.bioontology.org/ontologies/GAZ	http://data.bioontology.org/ontologies/ERO	http://data.bioontology.org/ontologies/OBI	http://data.bioontology.org/ontologies/NCIT	http://data.bioontology.org/ontologies/ENVO	http://data.bioontology.org/ontologies/NCBITAXON	http://data.bioontology.org/ontologies/EFO	http://data.bioontology.org/ontologies/NPO
Term Source Version	2016AB	$Revision: 1.512 $	2013-08-02	2014-08-18	17.06d		2016AB	3.8.0	2011-12-08 (yyyy-mm-dd)
Term Source Description	National Center for Biotechnology Information (NCBI) Organismal Classification	Gazetteer	Eagle-I Research Resource Ontology	Ontology for Biomedical Investigations	National Cancer Institute Thesaurus	Environment Ontology	National Center for Biotechnology Information (NCBI) Organismal Classification	Experimental Factor Ontology	NanoParticle Ontology
INVESTIGATION
Investigation Identifier
Investigation Title
Investigation Description
Investigation Submission Date
Investigation Public Release Date
INVESTIGATION PUBLICATIONS
Investigation PubMed ID
Investigation Publication DOI
Investigation Publication Author List
Investigation Publication Title
Investigation Publication Status
Investigation Publication Status Term Accession Number
Investigation Publication Status Term Source REF
INVESTIGATION CONTACTS
Investigation Person Last Name
Investigation Person Mid Initials
Investigation Person First Name
Investigation Person Address
Investigation Person Phone
Investigation Person Fax
Investigation Person Email
Investigation Person Affiliation
Investigation Person Roles
Investigation Person Roles Term Accession Number
Investigation Person Roles Term Source REF
STUDY
Study Identifier	10.1038/s41597-019-0172-9
Study Title	Bacterial succession along a sediment porewater gradient at Lake Neusiedl in Austria
Study Submission Date	08/03/2019
Study Public Release Date	30/08/2019
Study Description	https://www.nature.com/articles/s41597-019-0172-9
Study File Name	s_Daniel198A_study.txt
Comment[Subject Keywords]	""
Comment[Manuscript Licence]	CC BY-4.0
Comment[Experimental Metadata Licence]	CC0
Comment[Supplementary Information File Name]
Comment[Supplementary Information File Type]
Comment[Supplementary Information File URL]
Comment[Data Repository]	figshare;NCBI Sequence Read Archive;figshare;figshare;figshare;figshare
Comment[Data Record Accession]	doi:10.6084/m9.figshare.7808324.v5;SRP171602;doi:10.6084/m9.figshare.c.4569482.v3;doi:10.6084/m9.figshare.8948906.v1;doi:10.6084/m9.figshare.8832458.v3;doi:10.6084/m9.figshare.8948813.v1
Comment[Data Record URI]	https://doi.org/10.6084/m9.figshare.7808324.v5;https://identifiers.org/insdc.sra:SRP171602;https://doi.org/10.6084/m9.figshare.c.4569482.v3;https://doi.org/10.6084/m9.figshare.8948906.v1;https://doi.org/10.6084/m9.figshare.8832458.v3;https://doi.org/10.6084/m9.figshare.8948813.v1
STUDY DESIGN DESCRIPTORS
Study Design Type	source-based data analysis objective	biodiversity assessment objective
Study Design Type Term Accession Number	ERO:0100121	OBI:0001969
Study Design Type Term Source REF	ERO	OBI
STUDY PUBLICATIONS
Study PubMed ID
Study Publication DOI
Study Publication Author List
Study Publication Title
Study Publication Status
Study Publication Status Term Accession Number
Study Publication Status Term Source REF
STUDY FACTORS
Study Factor Name	sampling location	depth in cm
Study Factor Type	Environment	depth
Study Factor Type Term Accession Number	NCIT:C16551	PATO:0001595
Study Factor Type Term Source REF	NCIT	ENVO
STUDY ASSAYS
Study Assay Measurement Type	freshwater metagenome
Study Assay Measurement Type Term Accession Number	NCBITaxon:449393
Study Assay Measurement Type Term Source REF	NCBITAXON
Study Assay Technology Type	DNA sequencing
Study Assay Technology Type Term Accession Number	OBI:0000626
Study Assay Technology Type Term Source REF	ERO
Study Assay Technology Platform	instrument;manufacturer
Study Assay File Name	a_Daniel198A_DNA.txt
STUDY PROTOCOLS
Study Protocol Name	Sediment sampling at Lake Neusiedl, Austria	DNA extraction and amplification of bacterial 16S rRNA genes	Bacterial community analysis	Bioinformatic processing of 16S rRNA gene amplicons	Water column and porewater analysis
Study Protocol Type	sample collection protocol	DNA extraction	analysis	DNA sequencing	analysis
Study Protocol Type Term Accession Number	http://www.ebi.ac.uk/efo/EFO_0005518	OBI:0000257	http://purl.bioontology.org/ontology/npo#NPO_1422	OBI:0000626	http://purl.bioontology.org/ontology/npo#NPO_1422
Study Protocol Type Term Source REF	EFO	ERO	NPO	ERO	NPO
Study Protocol Description					
Study Protocol URI	""	""	""	""	""
Study Protocol Version					
Study Protocol Parameters Name	""	""	""	instrument;manufacturer	instrument;manufacturer
Study Protocol Parameters Name Term Accession Number	""	""	""	""	""
Study Protocol Parameters Name Term Source REF	""	""	""	""	""
Study Protocol Components Name	""	""	""	""	""
Study Protocol Components Type	""	""	""	""	""
Study Protocol Components Type Term Accession Number	""	""	""	""	""
Study Protocol Components Type Term Source REF	""	""	""	""	""
STUDY CONTACTS
Study Person Last Name	von Hoyningen-Huene	Schneider	Fussmann	Reimer	Arp	Daniel
Study Person First Name	Avril Jean Elisabeth	Dominik	Dario	Andreas	Gernot	Rolf
Study Person Mid Initials
Study Person Email	""	""	""	""	""	rdaniel@gwdg.de
Study Person Phone
Study Person Fax
Study Person Address
Study Person Affiliation	Genomic and Applied Microbiology and Göttingen Genomics Laboratory, Institute of Microbiology and Genetics, Georg-August-University Göttingen, Göttingen, Germany	Genomic and Applied Microbiology and Göttingen Genomics Laboratory, Institute of Microbiology and Genetics, Georg-August-University Göttingen, Göttingen, Germany	Geobiology, Faculty of Geosciences and Geography, Georg-August-University Göttingen, Göttingen, Germany	Geobiology, Faculty of Geosciences and Geography, Georg-August-University Göttingen, Göttingen, Germany	Geobiology, Faculty of Geosciences and Geography, Georg-August-University Göttingen, Göttingen, Germany	Genomic and Applied Microbiology and Göttingen Genomics Laboratory, Institute of Microbiology and Genetics, Georg-August-University Göttingen, Göttingen, Germany
Study Person Roles
Study Person Roles Term Accession Number
Study Person Roles Term Source REF
Comment[Study Person ORCID]	0000-0002-1928-3560	0000-0002-1134-5026	""	""	0000-0002-0968-7916	0000-0002-8646-7925
Comment[Funder]
Comment[FundRef ID]
Comment[Funder Term Source REF]
Comment[Grant Identifier]
